# Supplementary material for: Pain and Laboratory Animals: Publication Practices for Better Data Reproducibility and Better Animal Welfare
Source: PLoS One. 2016 May 12;11(5):e0155001. doi: 10.1371/journal.pone.0155001 (PMC4865140; doi:10.1371/journal.pone.0155001)
Supplement: S1 Data — (XLSX) [file pone.0155001.s001.xlsx]

## Sheet: Sheet1
Model and article information							Anesthesia Information				Analgesia Information															Journal Information				Use of Cited References
Model #	Model name	First Author	Year	DOI or PMID #	Species	Rodent (0) or NonRodent (1)	Publication Complete (PC)	Anesthesia mentioned, but no specifics	Anesthesia used & named	Names of anesthetics used	Post-surgical Analgesia Used (AU)	PC-AU score: nonPC=0; PC-nonAU=1; PC+AU=2	Analgesia, but no specifics	Analgesia used and named	Names of post-operative analgesic(s) used	Single analgesic class used	Two analgesic classes used	Three analgesic classes used	Multimodal Analgesia score	Specify that analgesics were not used (Y=1;N=0)	Non-use of analgesic explained	Analgesic(s) during surgery (balnced anesthesia)	Analgesic during surgery, but not post-op	Extended analgesia specified	Analgesia completeness (AC)	Journal	Journal #	2013 Impact Factor	2015 Author guidelines reference ARRIVE and/or NAS Guidelines	Needed cited references to score article	# of cited references required	Change in score when cited articles are used: 0=none; 1=Publication Non-complete to PC with no Analgesia use; 2=Publication Non-complete to PC with Analgesia use; 3=change PC non-AU to PC with AU
1	Mouse MI	Preda	2010	PMID: 21262130	Mouse	0	1	0	1	Chloral Hydrate	0	1	N/A	N/A	N/A	N/A	N/A	N/A	N/A	0	0	0	N/A	N/A	N/A	Comparative Medicine	47	0.76	0	0	N/A	N/A
1	Mouse MI	Yuan	2011	doi:10.1016/j.echo.2010.11.001	Mouse	0	1	0	1	Tribromoethanol	0	1	N/A	N/A	N/A	N/A	N/A	N/A	N/A	0	0	0	N/A	N/A	N/A	J. Amer. Scoiety of Echocardiography	116	3.987	0	0	N/A	N/A
1	Mouse MI	Iwasaki	2011	DOI: http://dx.doi.org/10.1093/eurheartj/ehq442 627-636	Mouse	0	0	N/A	N/A	N/A	N/A	0	N/A	N/A	N/A	N/A	N/A	N/A	N/A	N/A	N/A	N/A	N/A	N/A	N/A	European Heart Journal	53	14.723	0	1	1	0
1	Mouse MI	Xu	2011	DOI: 10.1152/ajpheart.00703.2010	Mouse	0	1	0	1	Ketamine+Xylazine	0	1	N/A	N/A	N/A	N/A	N/A	N/A	N/A	0	0	1	N/A	N/A	N/A	American Journal of Physiology Heart and Circulatory Physiology	5	4.012	1	1	2	0
1	Mouse MI	Ahmed	2011	DOI: 10.1152/ajpheart.00604.2010	Mouse	0	1	0	1	Isoflurane+NO2	0	1	N/A	N/A	N/A	N/A	N/A	N/A	N/A	0	0	0	N/A	N/A	N/A	American Journal of Physiology Heart and Circulatory Physiology	5	4.012	1	1	1	0
1	Mouse MI	Saraswati	2010	DOI: 10.1371/journal.pone.0015521	Mouse	0	0	N/A	N/A	N/A	N/A	0	N/A	N/A	N/A	N/A	N/A	N/A	N/A	N/A	N/A	N/A	N/A	N/A	N/A	Plos ONE	164	3.534	1	0	N/A	N/A
1	Mouse MI	Yano	2011	DOI: http://dx.doi.org/10.1093/cvr/cvq399	Mouse	0	1	0	1	Pentobarbital	0	1	N/A	N/A	N/A	N/A	N/A	N/A	N/A	0	0	0	N/A	N/A	N/A	Cardiovascular Research	30	5.808	1	1	2	0
1	Mouse MI	Pol	2011	doi: 10.1210/en.2010-0431	Mouse	0	1	1	0	N/A	0	1	N/A	N/A	N/A	N/A	N/A	N/A	N/A	0	0	N/A	N/A	N/A	N/A	Endocrinology	51	4.644	0	1	5	1
1	Mouse MI	Voelkl	2011	http://dx.doi.org/10.1155/2011/185683	Mouse	0	1	0	1	Phenobarbital	0	1	N/A	N/A	N/A	N/A	N/A	N/A	N/A	0	0	0	N/A	N/A	N/A	BioMed Research Internaltional (formerly titled Journal of Biomedicine and Biotechnology)	19	2.706	0	1	5	1
1	Mouse MI	Duerr	2011	doi: 10.1155/2011/961298	Mouse	0	1	0	1	Pentobarbital+Isoflurane+NO2	1	2	0	1	Dipyrone	1	0	0	0	N/A	N/A	0	0	0	#REF!	BioMed Research Internaltional (formerly titled Journal of Biomedicine and Biotechnology)	19	2.706	0	0	N/A	N/A
1	Mouse MI	Talukder	2011	doi: 10.1152/ajpheart.00514.2010	Mouse	0	1	0	1	Ketamine+Xylazine	1	2	0	1	Post-op 1x - Buprenorphine	1	0	0	0	N/A	N/A	1	0	0	1	American Journal of Physiology Heart and Circulatory Physiology	5	4.012	1	1	1	3
1	Mouse MI	Mishra	2011	doi:10.1016/j.carrev.2010.08.005	Mouse	0	1	0	1	Isoflurane	0	1	N/A	N/A	N/A	N/A	N/A	N/A	N/A	0	0	0	N/A	N/A	N/A	Cardiovascular Revascularization Medicine	31	0.646	0	0	N/A	N/A
1	Mouse MI	Shioura	2011	doi: 10.1152/ajpregu.00321.2010	Mouse	0	1	0	1	Isoflurane+Etomidate	0	1	N/A	N/A	N/A	N/A	N/A	N/A	N/A	0	0	0	N/A	N/A	N/A	American Journal of Physiology - Regulatory, Integrative and Comparative Physiology	6	3.336	1	1	3	0
1	Mouse MI	Shan	2010	doi: 10.1172/JCI37649	Mouse	0	1	0	1	Isoflurane	0	1	N/A	N/A	N/A	N/A	N/A	N/A	N/A	0	0	0	N/A	N/A	N/A	Journal of Clinical Investigation	86	13.765	1	1	1	1
1	Mouse MI	Liehn	2010	doi:10.1016/j.jacc.2010.04.066	Mouse	0	1	0	1	Ketamine-Xylazine-Isoflurane	0	1	N/A	N/A	N/A	N/A	N/A	N/A	N/A	0	0	1	N/A	N/A	N/A	Journal of the American College of Cardiology	115	15.343	0	1	2	0
1	Mouse MI	Adluri	2011	doi: 10.1016/j.yjmcc.2010.11.002	Mouse	0	1	0	1	Ketamine+Xylazine	1	2	0	1	Buprenorphine - postop x1	1	0	0	0	N/A	N/A	1	0	0	#REF!	Journal of Molecular and Cellular Cardiology	95	5.218	0	0	N/A	N/A
1	Mouse MI	Zhang	2011	doi:10.1016/j.yjmcc.2010.11.006	Mouse	0	1	0	1	Isoflurane	0	1	N/A	N/A	N/A	N/A	N/A	N/A	N/A	0	0	0	N/A	N/A	N/A	Journal of Molecular and Cellular Cardiology	95	5.218	0	1	3	0
1	Mouse MI	Kapur	2011	doi: 10.1161/ATVBAHA.110.215897	Mouse	0	1	0	1	Ketamine+Pentobarbital	0	1	N/A	N/A	N/A	N/A	N/A	N/A	N/A	0	0	1	N/A	N/A	N/A	Arteriosclerosis, Thrombosis, and Vascular Biology	11	5.533	0	1	1	1
1	Mouse MI	Hsu	2010	doi: 10.1161/CIRCULATIONAHA.110.958033	Mouse	0	1	0	1	Pentobarbital	0	1	N/A	N/A	N/A	N/A	N/A	N/A	N/A	0	0	0	N/A	N/A	N/A	Circulation	41	14.948	0	0	N/A	N/A
1	Mouse MI	Li	2011	doi: 10.1016/j.lfs.2010.10.022	Mouse	0	1	0	1	Ketamine+Xylazine	1	2	0	1	Ibuprofen "as needed," does not count as Extended	1	0	0	0	N/A	N/A	1	0	0	2	Life Sciences	122	2.996	0	0	N/A	N/A
1	Mouse MI	Alston	2011	doi: 10.1016/j.npep.2010.10.002	Mouse	0	1	0	1	Isoflurane	1	2	0	1	Post-op Buprenorphine "as needed" does not count as Extended	1	0	0	0	N/A	N/A	0	0	0	#REF!	Neuropeptides	145	2.546	0	0	N/A	N/A
1	Mouse MI	Pendergrass	2011	doi: 10.1161/CIRCHEARTFAILURE.110.957712	Mouse	0	0	N/A	N/A	N/A	N/A	0	N/A	N/A	N/A	N/A	N/A	N/A	N/A	N/A	N/A	N/A	N/A	N/A	N/A	Circulation: heart failure	42	5.945	0	0	N/A	N/A
1	Mouse MI	2010	40452	doi: 10.4049/​jimmunol.1001888	Mouse	0	0	N/A	N/A	N/A	N/A	0	N/A	N/A	N/A	N/A	N/A	N/A	N/A	N/A	N/A	N/A	N/A	N/A	N/A	Journal of Immunology	90	5.362	0	0	N/A	N/A
1	Mouse MI	Gao	2010	doi: 10.1161/CIRCRESAHA.110.223925	Mouse	0	1	0	1	Isoflurane	0	1	N/A	N/A	N/A	N/A	N/A	N/A	N/A	0	0	0	N/A	N/A	N/A	Circulation Research	43	11.089	0	0	N/A	N/A
1	Mouse MI	Guggilam	2011	doi: 10.1007/s00395-010-0146-8	Mouse	0	1	0	1	Isoflurane	0	1	N/A	N/A	N/A	N/A	N/A	N/A	N/A	0	0	0	N/A	N/A	N/A	Basic Research in Cardiology	13	5.955	0	0	N/A	N/A
1.1	Mouse MI -2014-15	Boufenzer	2015	doi: 10.1161/CIRCRESAHA.116.305628	Mouse	0	1	0	1	Isoflurane	0	1	N/A	N/A	N/A	N/A	N/A	N/A	N/A	0	0	0	N/A	N/A	N/A	Circulation Research	43	11.089	0	0
1.1	Mouse MI -2014-15	Niu	2015	doi: 10.1007/s00395-015-0483-8	Mouse	0	1	0	1	Isoflurane	0	1	N/A	N/A	N/A	N/A	N/A	N/A	N/A	0	0	0	N/A	N/A	N/A	Basic Research in Cardiology	13	5.955	0	0	N/A	N/A
1.1	Mouse MI -2014-15	Bao	2015	doi: 10.1007/s00395-015-0481-x	Mouse	0	1	0	1	Pentobarbital	0	1	N/A	N/A	N/A	N/A	N/A	N/A	N/A	0	0	0	N/A	N/A	N/A	Basic Research in Cardiology	13	5.955	0	1	7	0
1.1	Mouse MI -2014-15	Zhang	2015	doi: 10.1159/000373992	Mouse	0	1	0	1	Pentobarbital-Ketamine	0	1	N/A	N/A	N/A	N/A	N/A	N/A	N/A	0	0	1	N/A	N/A	1	Cellular Physiology and Biochemistry	38	3.55	0	0	N/A	N/A
1.1	Mouse MI -2014-15	Miquerol	2015	doi: 10.1161/CIRCRESAHA.116.306476	Mouse	0	1	0	1	Isoflurane	1	2	0	1	Post-op Buprenorphine 1x	1	0	0	0	0	0	0	0	0	1	Circulation Research	43	11.089	0	0	N/A	N/A
1.1	Mouse MI -2014-15	Gasser	2015	doi: 10.1371/journal.pone.0121027	Mouse	0	1	0	1	Isoflurane	1	2	0	1	Post-op Butorphanol 1x	1	0	0	0	0	0	0	0	0	1	Plos ONE	164	3.534	1	1	5	3
1.1	Mouse MI -2014-15	O'Connor	2015	doi: 10.14814/phy2.12351	Mouse	0	1	0	1	Isoflurane	0	1	N/A	N/A	N/A	N/A	N/A	N/A	N/A	0	0	0	N/A	N/A	N/A	Physiological Reports	160	666	1	1	2	1
1.1	Mouse MI -2014-15	Tang	2015	doi: 10.1093/cvr/cvv121	Mouse	0	1	0	1	Isoflurane	1	2	0	1	Post-op Buprenorphine 1x	1	0	0	0	0	N/A	0	0	0	1	Cardiovascular Research	30	5.808	1	1	1	0
1.1	Mouse MI -2014-15	Zhang	2015	doi: 10.1111/1755-5922.12118	Mouse	0	1	0	1	Chloral Hydrate	0	1	N/A	N/A	N/A	N/A	N/A	N/A	N/A	0	0	0	N/A	N/A	N/A	Cardiovascular Therapeutics	32	2.536	0	0	N/A	N/A
1.1	Mouse MI -2014-15	Dutta	2015	doi: 10.1084/jem.20141642	Mouse	0	1	0	1	Isoflurane	0	1	N/A	N/A	N/A	N/A	N/A	N/A	N/A	0	0	0	N/A	N/A	N/A	Journal of Experimental Medicine	88	13.912	0	0	N/A	N/A
1.1	Mouse MI -2014-15	Iyer	2015	http://dx.doi.org/10.1016/j.ijcard.2015.03.054	Mouse	0	1	1	0	N/A	0	1	N/A	N/A	N/A	N/A	N/A	N/A	N/A	0	0	0	N/A	N/A	N/A	Internaltionall Journal of Cardiology	73	6.175	0	1	1	0
1.1	Mouse MI -2014-15	Mani	2015	doi: 10.1152/ajpheart.00390.2014	Mouse	0	1	0	1	Pentobarbital	0	1	N/A	N/A	N/A	N/A	N/A	N/A	N/A	0	0	0	N/A	N/A	N/A	American Journal of Physiology Heart and Circulatory Physiology	5	4.012	1	1	3	1
1.1	Mouse MI -2014-15	Singla	2015	http://dx.doi.org/10.1371%2Fjournal.pone.0120739	Mouse	0	1	0	1	Isoflurane	1	2	0	1	Post-op Buprenorphine x 2 days	1	0	0	0	0	N/A	0	0	1	2	plos ONE	164	3.534	1	1	2	3
1.1	Mouse MI -2014-15	Wan	2015	doi: 10.1111/bph.13130	Mouse	0	1	0	1	Pentobarbital	1	2	0	1	Post-op Buprenorphine 1x	1	0	0	0	0	N/A	0	0	0	1	Britich Journal of Pharmacology	26	4.99	1	0	N/A	N/A
1.1	Mouse MI -2014-15	Schumacher	2015	doi: 10.1126/scitranslmed.aaa0154	Mouse	0	1	0	1	Isoflurane	1	2	0	1	Pre-op Buprenorphine; not repeated	1	0	0	0	0	N/A	1	0	0	2	Science Translationall Medicine	170	14.41	1	1	4	2
1.1	Mouse MI -2014-15	Nakamura	2015	http://doi.org/10.5551/jat.27235	Mouse	0	1	0	1	Tribromoethanol	0	1	N/A	N/A	N/A	N/A	N/A	N/A	N/A	0	0	0	N/A	N/A	N/A	J of Atherosclerosis and Thrombosis	79	2.77	0	0	N/A	N/A
1.1	Mouse MI -2014-15	Bao	2015	doi: 10.1002/path.4523	Mouse	0	1	0	1	Isoflurane	0	1	N/A	N/A	N/A	N/A	N/A	N/A	N/A	0	0	0	N/A	N/A	N/A	Journal of Pathology	112	7.33	1	1	3	1
1.1	Mouse MI -2014-15	Robinson	2015	doi: 10.1007/s00395-015-0476-7	Mouse	0	1	0	1	Isoflurane-Buprenorphine	1	2	0	1	Buprenorphine "prior to and after surgery, as needed"	1	0	0	0	0	N/A	1	0	1	3	Basic Research in Cardiology	13	5.955	0	0	N/A	N/A
1.1	Mouse MI -2014-15	Ahmadi	2015	doi: 10.1016/j.biomaterials.2015.01.016	Mouse	0	1	0	1	Isoflurane	0	1	N/A	N/A	N/A	N/A	N/A	N/A	N/A	0	0	0	N/A	N/A	N/A	Biomaterials	18	666	0	1	1	0
1.1	Mouse MI -2014-15	Zizola	2015	doi: 10.1152/ajpheart.00679.2014	Mouse	0	0	N/A	N/A	N/A	N/A	0	N/A	N/A	N/A	N/A	N/A	N/A	N/A	N/A	N/A	N/A	N/A	N/A	N/A	American Journal of Physiology Heart and Circulatory Physiology	5	4.012	1	0	N/A	N/A
1.1	Mouse MI -2014-15	Bonda	2015	doi: 10.1016/j.pharep.2014.08.019	Mouse	0	1	0	1	Pentobarbital	0	1	N/A	N/A	N/A	N/A	N/A	N/A	N/A	0	0	0	N/A	N/A	N/A	Pharmacological Reports	159	2.165	0	1	2	1
1.1	Mouse MI -2014-15	Joki	2015	doi: 10.1016/j.bbrc.2015.02.081	Mouse	0	1	0	1	Pentobarital-Buprenorphine	1	2	0	1	Pre-op Buprenorphine, then post-op x 2 days	1	0	0	0	N/A	N/A	1	0	1	3	Biochemical and Biophysical Research Communications	16	2.281	0	0	N/A	N/A
1.1	Mouse MI -2014-15	Vogel	2015	doi: 10.1007/s00395-015-0472-y	Mouse	0	1	0	1	Isoflurane	1	2	0	1	"pre-emptive Buprneorphine" scored as Post-Op x once	1	0	0	0	N/A	N/A	0	0	0	1	Basic Research in Cardiology	13	5.955	0	0	N/A	N/A
1.1	Mouse MI -2014-15	Cao	2015	doi: 10.1016/j.prostaglandins.2015.01.002	Mouse	0	1	0	1	Ketamine-Xylazine	1	2	1	0	"given [unspecified] analgesic for 2 days"	1	0	0	N/A	N/A	N/A	0	0	1	3	Prostaglandins and other Lipid Mediators	166	2.862	0	0	N/A	N/A
1.1	Mouse MI -2014-15	Baysa	2015	doi: 10.1007/s00395-015-0470-0	Mouse	0	1	0	1	Isoflurane	1	2	0	1	Post-op Buprenorphine x "thereafter as needed	1	0	0	0	N/A	N/A	0	0	1	2	Basic Research in Cardiology	13	5.955	0	0	N/A	N/A
2	Pig MI	Estvold	2010	doi: 10.1002/lsm.21012	Pig	1	1	1	0	N/A	0	1	N/A	N/A	N/A	N/A	N/A	N/A	N/A	0	0	N/A	N/A	N/A	N/A	Lasers in Medicine and Surgery	121	2.611	0	0	N/A	N/A
2	Pig MI	Boontje	2010	doi:10.1016/j.yjmcc.2010.12.002	Pig	1	1	0	1	Ketamine+Midazolam+Thiopental+Isoflurane+NO2+Fentanyl	1	2	0	1	Post-op Buprenorphine x2 days	1	0	0	0	N/A	N/A	1	0	1	#REF!	Journal of Molecular and Cellular Cardiology	95	5.218	0	0	N/A	N/A
2	Pig MI	Saeed	2010	PMID: 21062130	Pig	1	1	0	1	Ketamine+Xylazine+Isoflurane	0	1	N/A	N/A	N/A	N/A	N/A	N/A	N/A	0	0	1	N/A	N/A	N/A	Radiology	167	6.214	1	1	1	0
2	Pig MI	Poncelet	2010	doi: 10.1016/j.ejcts.2010.03.035	Pig	1	1	0	1	Tiletamine+zolazepam	1	2	0	1	Post-op Buprenorphine once	1	0	0	0	N/A	N/A	1	0	0	2	European J. of Cardiothoracic Surgery	54	3.048	0	0	N/A	N/A
2	Pig MI	Emter	2010	doi: 10.1152/ajpheart.00578.2010	Pig	1	0	N/A	N/A	N/A	N/A	0	N/A	N/A	N/A	N/A	N/A	N/A	N/A	N/A	N/A	N/A	N/A	N/A	N/A	American Journal of Physiology Heart and Circulatory Physiology	5	4.012	1	0	N/A	N/A
2	Pig MI	Witschey	2010	doi: 10.1002/mrm.22543	Pig	1	1	0	1	Ketamine+Isoflurane	0	1	N/A	N/A	N/A	N/A	N/A	N/A	N/A	0	0	1	N/A	N/A	N/A	magnetic resonalnce in medicine	125	3.398	0	0	N/A	N/A
2	Pig MI	Moreno	2010	DOI: http://dx.doi.org/10.1093/europace/euq278	Pig	1	1	0	1	Propofol+Fentanyl+Isoflurane	0	1	N/A	N/A	N/A	N/A	N/A	N/A	N/A	0	0	1	N/A	N/A	N/A	Europace	52	3.05	0	0	N/A	N/A
2	Pig MI	Dixon	2010	doi: 10.1152/ajpheart.00314.2010	Pig	1	1	0	1	Ketamine+Isoflurane	0	1	N/A	N/A	N/A	N/A	N/A	N/A	N/A	0	0	1	N/A	N/A	N/A	American Journal of Physiology Heart and Circulatory Physiology	5	4.012	1	0	N/A	N/A
2	Pig MI	Lin	2010	doi: 10.1161/CIRCULATIONAHA.110.939512	Pig	1	1	0	1	Tiletamine+zolazepam+Xylazine+Isoflurane	1	2	0	1	Ketorolac post-op once	1	0	0	0	N/A	N/A	1	0	0	#REF!	Circulation	41	14.948	0	0	N/A	N/A
2	Pig MI	Miyagawa	2010	doi: 10.1097/TP.0b013e3181e6f201	Pig	1	1	0	1	Ketamine+Xylazine+Propofol	0	1	N/A	N/A	N/A	N/A	N/A	N/A	N/A	0	0	1	N/A	N/A	N/A	Transplantation	180	3.535	0	0	N/A	N/A
2	Pig MI	Mukherjee	2010	doi: 10.1161/CIRCULATIONAHA.110.936872	Pig	1	1	0	1	Diazepam+Isoflurane	0	1	N/A	N/A	N/A	N/A	N/A	N/A	N/A	0	0	0	N/A	N/A	N/A	Circulation	41	14.948	0	1	1	0
2	Pig MI	Yang	2010	doi:10.1016/j.mri.2010.02.001	Pig	1	1	0	1	Ketamine+Midazolam+Isoflurane	1	2	0	1	Buprenorphine -- patches x 3-5 days	1	0	0	0	N/A	N/A	1	0	1	#REF!	Magentic Resonalnce Imaging	124	2.022	0	0	N/A	N/A
2	Pig MI	Leu	2010	doi:10.1016/j.ijcard.2010.03.007	Pig	1	1	0	1	Ketamine+Isoflurane	0	1	N/A	N/A	N/A	N/A	N/A	N/A	N/A	0	0	1	N/A	N/A	N/A	Internaltional Journal of cardiology	73	6.175	0	0	N/A	N/A
2	Pig MI	Yarbrough	2010	doi: 10.1097/FJC.0b013e3181d4ca66	Pig	1	1	0	1	Isoflurane	0	1	N/A	N/A	N/A	N/A	N/A	N/A	N/A	0	0	0	N/A	N/A	N/A	Journal of Cardiovascular Pharmacology	85	2.111	0	0	N/A	N/A
2	Pig MI	Schneider	2010	DOI: 10.1111/j.1540-8175.2009.01066.x	Pig	1	1	0	1	Isoflurane+Propofol	0	1	N/A	N/A	N/A	N/A	N/A	N/A	N/A	0	0	0	N/A	N/A	N/A	Echocardiography	49	1.254	0	0	N/A	N/A
2	Pig MI	Jameel	2010	doi: 10.1152/ajpheart.01100.2009	Pig	1	1	0	1	Pentobarbital	1	2	1	0	"care, including analgesia, until they ate normally…"	N/A	N/A	N/A	N/A	N/A	N/A	0	N/A	N/A	1	American Journal of Physiology Heart and Circulatory Physiology	5	4.012	1	0	N/A	N/A
2	Pig MI	Huang	2010	http://doi.org/10.1538/expanim.59.431	Pig	1	1	0	1	Ketamine+Diazepam+Pentobarbital+SUCCINYLCHO	0	1	N/A	N/A	N/A	N/A	N/A	N/A	N/A	0	0	1	N/A	N/A	N/A	Experimental Animals	59	1.172	0	0	N/A	N/A
2	Pig MI	Kang	2010	doi:10.1016/j.mvr.2009.11.003	Pig	1	1	0	1	AZAPERONE+Thiopental	0	1	N/A	N/A	N/A	N/A	N/A	N/A	N/A	0	0	0	N/A	N/A	N/A	Microvascular Research	130	2.432	0	0	N/A	N/A
2	Pig MI	De Siena	2010	doi:10.1016/j.yexcr.2010.02.009	Pig	1	1	1	0	N/A	0	1	N/A	N/A	N/A	N/A	N/A	N/A	N/A	0	0	N/A	N/A	N/A	N/A	Experimental Cell Research	60	3.372	0	0	N/A	N/A
2	Pig MI	Yang	2009	doi: 10.1161/ATVBAHA.109.189662	Pig	1	1	0	1	Ketamine+Diazepam	1	2	0	1	Post-op Buprenorphine x 3 days	1	0	0	0	N/A	N/A	1	0	1	#REF!	Arteriosclerosis, Thrombosis, and Vascular Biology	11	5.533	0	0	N/A	N/A
2	Pig MI	Duncker	2009	doi: 10.1161/CIRCHEARTFAILURE.108.806125	Pig	1	1	0	1	Ketamine+MIDAZ+THIOPEN+Isoflurane+Fentanyl	1	2	0	1	Post-op Buprenorphine x 2 days	1	0	0	0	N/A	N/A	1	0	1	#REF!	Circulation: Heart Failure	42	5.945	0	0	N/A	N/A
2	Pig MI	Goetzenich	2009	doi:10.1016/j.healun.2009.06.025	Pig	1	1	0	1	AZOPERONE+Ketamine+Pentobarbital+Isoflurane+Fentanyl	1	2	0	1	Post-op Buprenorphine x 2d and meloxicam x 5d	0	1	0	1	N/A	N/A	1	0	1	#REF!	Journal of Heart and Lung Transplantation	89	5.611	0	1	1	3
2	Pig MI	Sheu	2008	doi:10.1016/j.healun.2009.06.025	Pig	1	1	0	1	Ketamine+Isoflurane+LOCAL XYLOCAINE	0	1	N/A	N/A	N/A	N/A	N/A	N/A	N/A	0	0	1	N/A	N/A	N/A	Internaltional Heart Journal	71	1.127	0	0	N/A	N/A
2	Pig MI	Timmers	2008	doi:10.1016/j.jacc.2008.10.033	Pig	1	1	0	1	Ketamine+Midazolam+Thiopental+SUFENTANIL	0	1	N/A	N/A	N/A	N/A	N/A	N/A	N/A	0	0	1	N/A	N/A	N/A	Journal of the American College of Cardiology	115	15.343	0	1	1	1
2	Pig MI	zuo	2008	doi: 10.1038/aps.2008.10	Pig	1	1	0	1	Ketamine+Diazepam+THIOPETAL	0	1	0	0	N/A	N/A	N/A	N/A	N/A	0	0	1	N/A	N/A	N/A	Acta Pharmacologica Sinica	2	2.496	0	0	N/A	N/A
3	Mouse Skull	Shelton	2010	doi: 10.1042/AN20100002	Mouse	0	1	0	1	Tribromoethanol	0	1	N/A	N/A	N/A	N/A	N/A	N/A	N/A	0	0	0	N/A	N/A	N/A	ASN Neuro	12	4.436	0	1	1	0
3	Mouse Skull	Hussein	2011	doi: 10.1093/neuonc/noq144	Mouse	0	0	N/A	N/A	N/A	N/A	0	N/A	N/A	N/A	N/A	N/A	N/A	N/A	N/A	N/A	N/A	N/A	N/A	N/A	Neuro-oncology	144	5.286	0	0	N/A	N/A
3	Mouse Skull	Yong	2009	doi: 10.1158/0008-5472.CAN-08-3873	Mouse	0	1	0	1	Ketamine-Xylazine	0	1	N/A	N/A	N/A	N/A	N/A	N/A	N/A	0	0	1	N/A	N/A	N/A	Cancer Research	29	9.284	0	1	1	1
3	Mouse Skull	Paris	2010	doi: 10.1523/JNEUROSCI.2586-10.2010	Mouse	0	1	0	1	Ketamine-Xylazine	0	1	N/A	N/A	N/A	N/A	N/A	N/A	N/A	0	0	1	N/A	N/A	N/A	Journal of Neuroscience	103	6.747	0	0	N/A	N/A
3	Mouse Skull	Liu	2010	doi: 10.1186/1476-4598-9-270	Mouse	0	0	N/A	N/A	N/A	N/A	0	N/A	N/A	N/A	N/A	N/A	N/A	N/A	N/A	N/A	N/A	N/A	N/A	N/A	Molecular Cancer (BMC)	132	5.4	1	0	N/A	N/A
3	Mouse Skull	Yu	2011	doi: 10.1093/neuonc/noq148	Mouse	0	1	0	1	Pentobarbital	0	1	N/A	N/A	N/A	N/A	N/A	N/A	N/A	0	0	0	N/A	N/A	N/A	Neuro-oncology	144	5.286	0	1	2	1
3	Mouse Skull	Heikkilä	2010	doi: 10.1371/journal.pone.0008603	Mouse	0	1	0	1	Ketamine-Medetomidine	0	1	N/A	N/A	N/A	N/A	N/A	N/A	N/A	0	0	1	N/A	N/A	N/A	PlosONE	164	3.535	1	0	N/A	N/A
3	Mouse Skull	Davis	2010	doi: 10.1016/j.acra.2009.11.001	Mouse	0	0	N/A	N/A	N/A	N/A	0	N/A	N/A	N/A	N/A	N/A	N/A	N/A	N/A	N/A	N/A	N/A	N/A	N/A	Academic Radiology	1	2.077		0	N/A	N/A
3	Mouse Skull	Zhou	2009	doi: 10.1371/journal.pone.0008051	Mouse	0	1	1	0	N/A	0	1	N/A	N/A	N/A	N/A	N/A	N/A	N/A	0	0	N/A	N/A	N/A	N/A	Plos ONE	164	3.535	1	0	N/A	N/A
3	Mouse Skull	Lewis-Tuffin	2010	doi: 10.1371/journal.pone.0013665	Mouse	0	0	N/A	N/A	N/A	N/A	0	N/A	N/A	N/A	N/A	N/A	N/A	N/A	N/A	N/A	N/A	N/A	N/A	N/A	PlosONE	164	3.535	1	1	1	0
3	Mouse Skull	Yu [not spelled with an O, but Excel keeps changing	2010	doi: 10.1093/neuonc/nop056	Mouse	0	1	0	1	Pentobarbital	0	1	N/A	N/A	N/A	N/A	N/A	N/A	N/A	0	0	0	N/A	N/A	N/A	Neuro-oncology	144	5.286	0	1	2	1
3	Mouse Skull	Wong	2011	http://dx.doi.org/10.1007%2Fs11060-010-0517-x	Mouse	0	1	0	1	Ketamine-Xylazine	0	1	N/A	N/A	N/A	N/A	N/A	N/A	N/A	0	0	1	N/A	N/A	N/A	Journal of Neuro-oncology	100	2.787	0	0	N/A	N/A
3	Mouse Skull	Staquicini	2011	http://dx.doi.org/10.1172%2FJCI44798	Mouse	0	1	0	1	Ketamine-Xylazine	0	1	N/A	N/A	N/A	N/A	N/A	N/A	N/A	0	0	1	N/A	N/A	N/A	Journal of Clinical Investigation	86	13.765	1	1	1	1
3	Mouse Skull	Hashizume	2010	http://dx.doi.org/10.1093%2Fneuonc%2Fnop033	Mouse	0	1	0	1	Ketamine-Xylazine	0	1	N/A	N/A	N/A	N/A	N/A	N/A	N/A	0	0	1	N/A	N/A	N/A	Neuro-oncology	144	5.286	0	0	N/A	N/A
3	Mouse Skull	Ueda	2009	http://dx.doi.org/10.1158%2F1078-0432.CCR-09-1067	Mouse	0	1	1	0	N/A	0	1	N/A	N/A	N/A	N/A	N/A	N/A	N/A	0	0	N/A	N/A	N/A	N/A	Clinical Cancer Research	44	8.193	0	1	7	0
3	Mouse Skull	Marian	2010	http://dx.doi.org/10.1158%2F1078-0432.CCR-09-2850	Mouse	0	0	N/A	N/A	N/A	N/A	0	N/A	N/A	N/A	N/A	N/A	N/A	N/A	N/A	N/A	N/A	N/A	N/A	N/A	Clinical Cancer Research	44	8.193	0	0	N/A	N/A
3	Mouse Skull	Zhou	2010	http://dx.doi.org/10.1016%2Fj.jpba.2009.10.006	Mouse	0	1	0	1	Ketamine-Xylazine-acepromazine	0	1	N/A	N/A	N/A	N/A	N/A	N/A	N/A	0	0	1	N/A	N/A	N/A	Journal of Pharmaceutical and Biomedical Analysis	113	2.829	0	1	1	1
3	Mouse Skull	Tamase	2009	http://dx.doi.org/10.1073%2Fpnas.0905016106	Mouse	0	0	N/A	N/A	N/A	N/A	0	N/A	N/A	N/A	N/A	N/A	N/A	N/A	N/A	N/A	N/A	N/A	N/A	N/A	PnalS	165	9.809	0	0	N/A	N/A
3	Mouse Skull	Carsson-Walter	2009	http://dx.doi.org/10.1186%2F1471-2407-9-417	Mouse	0	1	0	1	Ketamine-Xylazine	0	1	N/A	N/A	N/A	N/A	N/A	N/A	N/A	0	0	1	N/A	N/A	N/A	BMC Cancer	22	3.32	1	1	1	0
3	Mouse Skull	Fan	2010	http://dx.doi.org/10.1002%2Fstem.254	Mouse	0	1	1	0	N/A	0	1	N/A	N/A	N/A	N/A	N/A	N/A	N/A	0	0	N/A	N/A	N/A	N/A	Stem Cells	174	7.133	0	1	1	0
3	Mouse Skull	de Grott	2010	http://dx.doi.org/10.1093%2Fneuonc%2Fnop027	Mouse	0	1	0	1	Ketamine-Xylazine	0	1	N/A	N/A	N/A	N/A	N/A	N/A	N/A	0	0	1	N/A	N/A	N/A	Neuro-oncology	144	5.286	0	1	1	1
3	Mouse Skull	Kioi	2010	http://dx.doi.org/10.1172%2FJCI40283	Mouse	0	1	0	1	Ketamine-Xylazine	0	1	N/A	N/A	N/A	N/A	N/A	N/A	N/A	0	0	1	N/A	N/A	N/A	Journal of Clinical Investigation	86	13.765	1	1	1	1
3	Mouse Skull	Candolfi	2010	doi: 10.1073/pnas.1008261107	Mouse	0	1	0	1	Ketamine-Medetomidine	1	2	0	1	1 dose post-op Buprenorphine	0	1	0	0	N/A	N/A	0	0	1	2	PnalS	165	9.809	0	0	N/A	N/A
3	Mouse Skull	van Eeklen	2010	http://dx.doi.org/10.1038%2Fonc.2010.75	Mouse	0	0	N/A	N/A	N/A	N/A	0	N/A	N/A	N/A	N/A	N/A	N/A	N/A	N/A	N/A	N/A	N/A	N/A	N/A	Oncogene	152	8.559	1	0	N/A	N/A
3	Mouse Skull	Iqbal	2010	doi: 10.1111/j.1476-5381.2010.00742.x	Mouse	0	1	0	1	Isoflurane	1	2	0	1	Post-op topical local analgesia	0	1	0	0	N/A	N/A	0	0	0	1	British Journal of Pharmacology	26	4.99	1	0	N/A	N/A
3.1	Mouse Skull - 2014-15	Bai	2015	doi: 10.1158/1078-0432.CCR-14-2681	Mouse	0	1	0	1	Ketamine-Xylazine	0	1	N/A	N/A	N/A	N/A	N/A	N/A	N/A	0	0	1	N/A	N/A	N/A	Clinical Cancer Research	44	8.193	0	1	2	1
3.1	Mouse Skull - 2014-15	Malchenko	2015	doi: 10.1371/journal.pone.0121707	Mouse	0	1	1	0	N/A	0	1	N/A	N/A	N/A	N/A	N/A	N/A	N/A	0	0	N/A	N/A	N/A	N/A	Plos ONE	164	3.535	1	1	1	1
3.1	Mouse Skull - 2014-15	Singh	2015	doi: 10.1093/neuonc/nov041	Mouse	0	1	0	1	Ketamine-Xylazine	0	1	N/A	N/A	N/A	N/A	N/A	N/A	N/A	0	0	1	N/A	N/A	N/A	Neuro-oncology	144	5.286	0	1	1	1
3.1	Mouse Skull - 2014-15	Nedergaard	2015	doi: 10.1371/journal.pone.0115315	Mouse	0	1	0	1	Fentanyl-Fluanisone-Midazolam	1	2	0	1	Post-op Lidocaine/Bupivacaine	1	0	0	0	N/A	N/A	1	0	0	2	Plos ONE	164	3.535	1	1	1	2
3.1	Mouse Skull - 2014-15	Sarkar	2015	doi: 10.1093/neuonc/nou362	Mouse	0	0	N/A	N/A	N/A	N/A	0	N/A	N/A	N/A	N/A	N/A	N/A	N/A	N/A	N/A	N/A	N/A	N/A	N/A	Neuro-oncology	144	5.286	0	1	2	0
3.1	Mouse Skull - 2014-15	Yoon	2015	doi: 10.1002/glia.22791	Mouse	0	0	N/A	N/A	N/A	N/A	0	N/A	N/A	N/A	N/A	N/A	N/A	N/A	N/A	N/A	N/A	N/A	N/A	N/A	Glia	68	5.466	0	0	N/A	N/A
3.1	Mouse Skull - 2014-15	Peiris	2015	doi: 10.1158/0008-5472.CAN-14-1540	Mouse	0	1	0	1	Ketamine-Xylazine	0	1	N/A	N/A	N/A	N/A	N/A	N/A	N/A	0	0	1	N/A	N/A	1	Cancer Research	29	9.284	0	0	N/A	N/A
3.1	Mouse Skull - 2014-15	Cherry	2015	doi: 10.1186/s12943-014-0273-1	Mouse	0	0	N/A	N/A	N/A	N/A	0	N/A	N/A	N/A	N/A	N/A	N/A	N/A	N/A	N/A	N/A	N/A	N/A	N/A	Molecular Cancer (BMC)	132	5.4	1	0	N/A	N/A
3.1	Mouse Skull - 2014-15	Lamour	2015	doi: 10.1002/ijc.29454	Mouse	0	1	0	1	Ketamine-Xylazine	0	1	N/A	N/A	N/A	N/A	N/A	N/A	N/A	0	0	1	N/A	N/A	N/A	Internaltionall Journal of Cancer	72	5.007	0	1	1	1
3.1	Mouse Skull - 2014-15	Stedt	2015	doi: 10.1038/cgt.2014.76	Mouse	0	1	0	1	Ketamine-medetomidine	0	1	N/A	N/A	N/A	N/A	N/A	N/A	N/A	0	0	1	N/A	N/A	N/A	Cancer Gene Therapy	28	2.533	0	0	N/A	N/A
3.1	Mouse Skull - 2014-15	Kaur	2015	doi: 10.1097/NEN.0000000000000161	Mouse	0	1	1	0	N/A	0	1	N/A	N/A	N/A	N/A	N/A	N/A	N/A	0	0	N/A	N/A	N/A	N/A	J. Neuropth Exp Neurol	101	4.372	0	1	1	1
3.1	Mouse Skull - 2014-15	Swanson	2015	doi: 10.1227/NEU.0000000000000622	Mouse	0	1	1	0	N/A	0	1	N/A	N/A	N/A	N/A	N/A	N/A	N/A	0	0	N/A	N/A	N/A	N/A	Neurosurgery	151	3.031	1	1	4	1
3.1	Mouse Skull - 2014-15	Zhao	2015	doi: 10.1093/neuonc/nou337	Mouse	0	1	0	1	Pentobarbital	0	1	N/A	N/A	N/A	N/A	N/A	N/A	N/A	0	0	N/A	N/A	N/A	N/A	Neuro-oncology	144	5.286	0	1	4	0
3.1	Mouse Skull - 2014-15	Mashimo	2014	doi: 10.1016/j.cell.2014.11.025	Mouse	0	0	N/A	N/A	N/A	N/A	0	N/A	N/A	N/A	N/A	N/A	N/A	N/A	N/A	N/A	N/A	N/A	N/A	N/A	Cell	33	33.116	1	1	2	0
3.1	Mouse Skull - 2014-15	Garcia	2014	doi: 10.1186/1471-2407-14-923	Mouse	0	1	0	1	Ketamine-Xylazine	0	1	N/A	N/A	N/A	N/A	N/A	N/A	N/A	0	0	1	N/A	N/A	N/A	BMC Cancer	22	3.32	1	0	N/A	N/A
3.1	Mouse Skull - 2014-15	Kempen	2015	doi: 10.1016/j.micron.2014.09.004	Mouse	0	0	N/A	N/A	N/A	N/A	0	N/A	N/A	N/A	N/A	N/A	N/A	N/A	N/A	N/A	N/A	N/A	N/A	N/A	Micron	128	2.062	0	1	1	0
3.1	Mouse Skull - 2014-15	Porru	2014	doi: 10.18632/oncotarget.2182	Mouse	0	1	0	1	Tiletamine+Zolazepam-Xylazine	1	1	0	1	Post-op Meloxicam x several days	1	0	0	0	N/A	N/A	1	0	1	3	Oncotarget	153	6.63	0	0	N/A	N/A
3.1	Mouse Skull - 2014-15	Meskini	2015	doi: 10.1242/dmm.018168	Mouse	0	0	N/A	N/A	N/A	N/A	0	N/A	N/A	N/A	N/A	N/A	N/A	N/A	N/A	N/A	N/A	N/A	N/A	N/A	Disease Models and Mechanisms	48	5.5	1	0	N/A	N/A
3.1	Mouse Skull - 2014-15	Gillespie	2015	doi: 10.3171/2014.10.JNS132363	Mouse	0	1	0	1	Ketamine-Xylazine	0	1	N/A	N/A	N/A	N/A	N/A	N/A	N/A	0	0	1	N/A	N/A	N/A	Journal of Neurosurgery	105	3.15	0	1	2	0
3.1	Mouse Skull - 2014-15	Denicolai	2014	DOI: 10.18632/oncotarget.2541	Mouse	0	1	1	0	N/A	0	1	N/A	N/A	N/A	N/A	N/A	N/A	N/A	0	0	N/A	N/A	N/A	N/A	Oncotarget	153	6.63	0	1	1	0
3.1	Mouse Skull - 2014-15	Lee	2015	doi: 10.1093/neuonc/nou302.	Mouse	0	0	N/A	N/A	N/A	N/A	0	N/A	N/A	N/A	N/A	N/A	N/A	N/A	N/A	N/A	N/A	N/A	N/A	N/A	Neuro-oncology	144	5.286	0	0	N/A	N/A
3.1	Mouse Skull - 2014-15	Wall	2015	doi: 10.1111/pcmr.12327	Mouse	0	1	0	1	Tribromoethanol	0	1	N/A	N/A	N/A	N/A	N/A	N/A	N/A	0	0	0	N/A	N/A	N/A	Pigment Cell & Melanoma Research	163	5.839	0	0	N/A	N/A
3.1	Mouse Skull - 2014-15	Zemp	2014	doi: 10.1158/0008-5472.CAN-14-0876	Mouse	0	1	0	1	Ketamine-Xylazine	0	1	N/A	N/A	N/A	N/A	N/A	N/A	N/A	0	0	1	N/A	N/A	N/A	Cancer Research	29	9.284	0	1	6	0
3.1	Mouse Skull - 2014-15	Bai	2015	doi: 10.1093/neuonc/nou234	Mouse	0	1	0	1	Ketamine-Xylazine	0	1	N/A	N/A	N/A	N/A	N/A	N/A	N/A	0	0	1	N/A	N/A	N/A	Neuro-oncology	144	5.286	0	0	N/A	N/A
3.1	Mouse Skull - 2014-15	Lu	2015	doi: 10.1007/s11060-014-1612-1	Mouse	0	0	N/A	N/A	N/A	N/A	0	N/A	N/A	N/A	N/A	N/A	N/A	N/A	N/A	N/A	N/A	N/A	N/A	N/A	Journal of Neuro-oncology	100	2.787	0	1	1	0
4	Monkey Skull	Bennur	2011	doi: 10.1523/JNEUROSCI.4417-10.2011	Nonhuman Primate	1	0	N/A	N/A	N/A	N/A	0	N/A	N/A	N/A	N/A	N/A	N/A	N/A	N/A	N/A	N/A	N/A	N/A	N/A	Journal of Neuroscience	103	6.747	0	1	1	0
4	Monkey Skull	Gilmour	2011	doi: 10.1016/j.expneurol.2010.12.001	Nonhuman Primate	1	0	N/A	N/A	N/A	N/A	0	N/A	N/A	N/A	N/A	N/A	N/A	N/A	N/A	N/A	N/A	N/A	N/A	N/A	Experimental Neurology	61	4.617	0	0	N/A	N/A
4	Monkey Skull	Galvan	2011	doi: 10.1016/j.expneurol.2011.03.010	Nonhuman Primate	1	1	0	1	Isofluraneflurne	0	1	N/A	N/A	N/A	N/A	N/A	N/A	N/A	0	0	0	N/A	N/A	N/A	Experimental Neurology	61	4.617	0	0	N/A	N/A
4	Monkey Skull	Cohen	2010	http://dx.doi.org/10.1523%2FJNEUROSCI.2171-10.2010	Nonhuman Primate	1	0	N/A	N/A	N/A	N/A	0	N/A	N/A	N/A	N/A	N/A	N/A	N/A	N/A	N/A	N/A	N/A	N/A	N/A	Journal of Neuroscience	103	6.747	0	0	N/A	N/A
4	Monkey Skull	Ito	2010	doi: 10.1111/j.1460-9568.2010.07489	Nonhuman Primate	1	1	0	1	Pentobarbital	0	1	N/A	N/A	N/A	N/A	N/A	N/A	N/A	0	0	0	N/A	N/A	N/A	European Journal of Neuroscience	56	3.699	0	1	2	1
4	Monkey Skull	Fluet	2010	doi: 10.1523/JNEUROSCI.3343-10.2010	Nonhuman Primate	1	1	0	1	Ketamine-Isoflurane	1	2	0	1	Post-op Buprenorphine 1x	0	1	0	0	0	N/A	1	0	0	2	Journal of Neuroscience	103	6.747	0	0	N/A	N/A
4	Monkey Skull	Eifuku	2010	doi: 10.1523/JNEUROSCI.0471-10.2010	Nonhuman Primate	1	1	0	1	Pentobarbital	0	1	N/A	N/A	N/A	N/A	N/A	N/A	N/A	0	0	0	N/A	N/A	N/A	Journal of Neuroscience	103	6.747	0	1	1	0
4	Monkey Skull	Bosco	2010	doi: 10.1523/JNEUROSCI.2313-10.2010	Nonhuman Primate	1	1	0	1	Thiopental	1	2	0	1	Post-op Ketorolac at least 2 times	1	0	0	0	0	N/A	0	0	1	2	Journal of Neuroscience	103	6.747	0	0	N/A	N/A
4	Monkey Skull	Valentin	2010	doi: 10.1111/j.1460-9568.2010.07427	Nonhuman Primate	1	0	N/A	N/A	N/A	N/A	0	N/A	N/A	N/A	N/A	N/A	N/A	N/A	N/A	N/A	N/A	N/A	N/A	N/A	European Journal of Neuroscience	56	3.699	0	0	N/A	N/A
4	Monkey Skull	Chase	2010	doi: 10.1523/JNEUROSCI.0743-10.2010	Nonhuman Primate	1	0	N/A	N/A	N/A	N/A	0	N/A	N/A	N/A	N/A	N/A	N/A	N/A	N/A	N/A	N/A	N/A	N/A	N/A	Journal of Neuroscience	103	6.747	0	0	N/A	N/A
4	Monkey Skull	Kikuchi	2010	doi: 10.1523/JNEUROSCI.2267-10.2010	Nonhuman Primate	1	1	1	0	N/A	0	1	N/A	N/A	N/A	N/A	N/A	N/A	N/A	0	0	N/A	N/A	N/A	N/A	Journal of Neuroscience	103	6.747	0	0	N/A	N/A
4	Monkey Skull	Rust	2010	doi: 10.1523/JNEUROSCI.0179-10.2010	Nonhuman Primate	1	0	N/A	N/A	N/A	N/A	0	N/A	N/A	N/A	N/A	N/A	N/A	N/A	N/A	N/A	N/A	N/A	N/A	N/A	Journal of Neuroscience	103	6.747	0	0	N/A	N/A
4	Monkey Skull	Padberg	2010	doi: 10.1523/JNEUROSCI.1806-10.2010	Nonhuman Primate	1	1	0	1	Ketamine-Isoflurane	1	2	0	1	3 days of post-op Oxymorphone	1	0	0	0	N/A	N/A	1	0	1	3	Journal of Neuroscience	103	6.747	0	0	N/A	N/A
4	Monkey Skull	Remedios	2010	doi: 10.1523/JNEUROSCI.2937-10.2010	Nonhuman Primate	1	0	N/A	N/A	N/A	N/A	0	N/A	N/A	N/A	N/A	N/A	N/A	N/A	N/A	N/A	N/A	N/A	N/A	N/A	Journal of Neuroscience	103	6.747	0	0	N/A	N/A
4	Monkey Skull	Falkner	2010	doi: 10.1523/JNEUROSCI.2327-10.2010	Nonhuman Primate	1	1	0	1	Isoflurane	0	1	N/A	N/A	N/A	N/A	N/A	N/A	N/A	0	0	0	N/A	N/A	N/A	Journal of Neuroscience	103	6.747	0	0	N/A	N/A
4	Monkey Skull	Pooresmaeili	2010	doi: 10.1523/JNEUROSCI.6071-09.2010	Nonhuman Primate	1	1	0	1	Ketamine-Propofol-sevofluorane-alfentanil	1	2	0	1	Post-op Meloxicam x 3-5 days	0	1	0	0	N/A	N/A	1	0	1	3	Journal of Neuroscience	103	6.747	0	1	1	3
4	Monkey Skull	Pooresmaeili	2010	doi: 10.1523/JNEUROSCI.1388-10.2010	Nonhuman Primate	1	1	0	1	Ketamine, NO2, Isoflurane, Midazolam and Fentanyl	0	1	N/A	N/A	N/A	N/A	N/A	N/A	N/A	0	0	1	1	N/A	1	Journal of Neuroscience	103	6.747	0	1	2	0
4	Monkey Skull	Lee	2010	doi: 10.1152/jn.01040.2009	Nonhuman Primate	1	1	0	1	Ketamine-Thiopental	1	2	0	1	3 days post-op Ketoprofen	1	0	0	0	0	N/A	1	0	1	3	Journal of Neurophysiology	102	3.041	1	0	N/A	N/A
4	Monkey Skull	So	2010	doi: 10.1152/jn.00430.2010	Nonhuman Primate	1	0	N/A	N/A	N/A	N/A	0	N/A	N/A	N/A	N/A	N/A	N/A	N/A	N/A	N/A	N/A	N/A	N/A	N/A	Journal of Neurophysiology	102	3.041	1	0	N/A	N/A
4	Monkey Skull	Campos	2010	doi: 10.1152/jn.01124.2009	Nonhuman Primate	1	0	N/A	N/A	N/A	N/A	0	N/A	N/A	N/A	N/A	N/A	N/A	N/A	N/A	N/A	N/A	N/A	N/A	N/A	Journal of Neurophysiology	102	3.041	1	0	N/A	N/A
4	Monkey Skull	Thura	2010	doi: 10.1093/cercor/bhq149	Nonhuman Primate	1	1	1	0	N/A	0	1	N/A	N/A	N/A	N/A	N/A	N/A	N/A	0	0	N/A	N/A	N/A	N/A	Cerebral cortex	39	8.305	0	1	2	0
4	Monkey Skull	Maior	2010	doi: 10.1016/j.bbr.2010.07.009	Nonhuman Primate	1	1	0	1	Ketamine-medetomidine	0	1	N/A	N/A	N/A	N/A	N/A	N/A	N/A	0	0	1	N/A	N/A	1	Behavioural Brain Research	14	3.391	0	0	N/A	N/A
4	Monkey Skull	Barak	2010	doi: 10.1523/JNEUROSCI.1875-10.2010	Nonhuman Primate	1	0	N/A	N/A	N/A	N/A	0	N/A	N/A	N/A	N/A	N/A	N/A	N/A	N/A	N/A	N/A	N/A	N/A	N/A	Journal of Neuroscience	103	6.747	0	0	N/A	N/A
4	Monkey Skull	Wilke	2010	doi: 10.1523/JNEUROSCI.0953-10.2010	Nonhuman Primate	1	1	0	1	Isoflurane	1	2	0	1	Post-op Ketoprofen for the first few days	1	0	0	0	0	N/A	0	0	1	2	Journal of Neuroscience	103	6.747	0	0	N/A	N/A
4	Monkey Skull	Bouret	2010	doi: 10.1523/JNEUROSCI.0049-10.2010	Nonhuman Primate	1	1	0	1	Isoflurane	0	1	N/A	N/A	N/A	N/A	N/A	N/A	N/A	0	0	0	N/A	N/A	N/A	Journal of Neuroscience	103	6.747	0	0	N/A	N/A
5	Mouse Spine	Paterniti	2011	http://dx.doi.org/10.1371%2Fjournal.pone.0015937	Mouse	0	1	0	1	Chloral Hydrate	0	1	N/A	N/A	N/A	N/A	N/A	N/A	N/A	0	0	0	N/A	N/A	N/A	plosONE	164	3.534	1	0	N/A	N/A
5	Mouse Spine	Myers	2011	doi: 10.1016/j.nbd.2010.12.010	Mouse	0	1	0	1	Tribromoethanol	1	2	0	1	Post-op Buprenorphine x 3 days	1	0	0	0	N/A	N/A	0	0	1	2	Neurobiology of Disease	140	5.202	0	1	2	2
5	Mouse Spine	Fassbender	2011	http://dx.doi.org/10.1016/j.expneurol.2010.12.002	Mouse	0	1	0	1	Tribromoethanol	1	2	0	1	Post-op Buprenorphine x 2 days	1	0	0	0	N/A	N/A	0	0	1	2	Experimental Neurology	61	4.617	0	0	N/A	N/A
5	Mouse Spine	Levene	2011	doi: 10.3171/2010.9.SPINE08314	Mouse	0	1	0	1	Tribromoethanol	0	1	N/A	N/A	N/A	N/A	N/A	N/A	N/A	0	0	0	N/A	N/A	N/A	Journal of Neurosurgery: Spine	106	2.355	0	1	2	0
5	Mouse Spine	Xu	2011	doi: 10.3727/096368910X544906	Mouse	0	1	0	1	Halothane	0	1	N/A	N/A	N/A	N/A	N/A	N/A	N/A	0	0	0	N/A	N/A	N/A	Cell Transplantation	36	3.57	0	1	4	1
5	Mouse Spine	Nakamura	2010	doi: 10.3727/096368910X544906	Mouse	0	1	0	1	sodium Pentobarbital	0	1	N/A	N/A	N/A	N/A	N/A	N/A	N/A	0	0	0	N/A	N/A	N/A	J. Biological Chemistry	80	4.6	1	0	N/A	N/A
5	Mouse Spine	Takahashi	2011	doi: 10.3727/096368910X536554	Mouse	0	1	0	1	Ketamine-Xylazine	0	1	N/A	N/A	N/A	N/A	N/A	N/A	N/A	0	0	1	N/A	N/A	1	Cell Transplantation	36	3.57	0	1	1	0
5	Mouse Spine	Bharne	2011	doi: 10.1016/j.npep.2010.10.001	Mouse	0	1	0	1	Ketamine-Xylazine	0	1	N/A	N/A	N/A	N/A	N/A	N/A	N/A	0	0	1	N/A	N/A	1	Neuropeptides	145	2.546	0	1	1	0
5	Mouse Spine	Hill	2011	doi: 10.1016/j.neulet.2010.10.057	Mouse	0	1	0	1	Ketamine-Xylazine	0	1	N/A	N/A	N/A	N/A	N/A	N/A	N/A	0	0	1	N/A	N/A	1	Neuroscience Letter	149	2.055	0	0	N/A	N/A
5	Mouse Spine	Guertin	2011	doi: 10.1177/1545968310378753	Mouse	0	1	0	1	Buprenorphine-Isoflurane	1	2	0	1	Pre-op Buprenorphinephne continued for 2 days	1	0	0	0	N/A	N/A	1	0	1	3	Neurorehabilitation and Neural Repair	147	4.617	0	0	N/A	N/A
5	Mouse Spine	Qiao	2010	doi: 10.2353/ajpath.2010.100158	Mouse	0	1	0	1	Ketamine-Xylazine	0	1	N/A	N/A	N/A	N/A	N/A	N/A	N/A	0	0	1	N/A	N/A	1	American Journal of Pathology	4	4.602	1	1	2	0
5	Mouse Spine	Mao	2010	PMID: 20947810	Mouse	0	1	0	1	sodium Pentobarbital	0	1	N/A	N/A	N/A	N/A	N/A	N/A	N/A	0	0	0	N/A	N/A	N/A	Annals of Clinical & Laboratory Science	9	0.839	0	1	2	0
5	Mouse Spine	Ghasemlou	2010	doi: 10.1523/JNEUROSCI.2998-10.2010	Mouse	0	1	0	1	Ketamine-Xylazine-acepromazine	0	1	N/A	N/A	N/A	N/A	N/A	N/A	N/A	N/A	0	1	N/A	N/A	1	Journal of Neuroscience	103	6.747	0	1	1	0
5	Mouse Spine	Fujiyoshi	2010	doi: 10.1089/neu.2009.1144	Mouse	0	1	0	1	Halothane	0	1	N/A	N/A	N/A	N/A	N/A	N/A	N/A	0	0	0	N/A	N/A	N/A	Journal of Neurotrauma	107	3.968	0	1	3	0
5	Mouse Spine	Barnabe-Heider	2010	doi: 10.1016/j.stem.2010.07.014	Mouse	0	1	0	1	Tribromoethanol	0	1	N/A	N/A	N/A	N/A	N/A	N/A	N/A	0	0	0	N/A	N/A	N/A	Cell Stem Cell	35	22.151	1	1	1	0
5	Mouse Spine	Osada	2010	doi: 10.3171/2010.4.SPINE09973	Mouse	0	1	0	1	Isoflurane	0	1	N/A	N/A	N/A	N/A	N/A	N/A	N/A	0	0	0	N/A	N/A	N/A	Journal of Neurosurgery: Spine	106	2.355	0	0	N/A	N/A
5	Mouse Spine	Byrnes	2010	doi: 10.1002/jmri.22323	Mouse	0	1	0	1	Isoflurane	0	1	N/A	N/A	N/A	N/A	N/A	N/A	N/A	0	0	0	N/A	N/A	N/A	Journal of Magnetic Resonalnce Imaging	93	2.788	0	1	1	0
5	Mouse Spine	Mao	2010	doi: 10.1155/2010/238321	Mouse	0	1	0	1	sodium Pentobarbital	0	1	N/A	N/A	N/A	N/A	N/A	N/A	N/A	0	0	0	N/A	N/A	N/A	Mediators of inflammation	126	2.417	0	1	1	0
5	Mouse Spine	Ahmed	2011	doi: 10.1002/bem.20610	Mouse	0	1	0	1	Ketamine-Xylazine	0	1	N/A	N/A	N/A	N/A	N/A	N/A	N/A	0	0	1	N/A	N/A	1	Bioelectromagnetics	17	1.859	0	0	N/A	N/A
5	Mouse Spine	Ahmed	2010	doi: 10.1186/1743-0003-7-46	Mouse	0	1	0	1	Ketamine-Xylazine	0	1	N/A	N/A	N/A	N/A	N/A	N/A	N/A	0	0	1	N/A	N/A	1	Journal of NeuroEngineering and Rehabilitation	98	2.62	1	0	N/A	N/A
5	Mouse Spine	Held	2010	doi: 10.1016/j.expneurol.2010.08.036	Mouse	0	1	0	1	Tribromoethanol	1	2	0	1	Post-op Buprenorphine x 3 days	1	0	0	0	N/A	N/A	0	0	1	2	Experimental Neurology	61	4.617	0	0	N/A	N/A
5	Mouse Spine	Esposito	2010	doi: 10.1371/journal.pone.0012170	Mouse	0	1	0	1	Chloral Hydrate	0	0	N/A	N/A	N/A	N/A	N/A	N/A	N/A	0	0	0	N/A	N/A	N/A	plosONE	164	3.534	1	0	N/A	N/A
5	Mouse Spine	Tyseeling	2010	doi: 10.1002/jnr.22472	Mouse	0	1	0	1	Isoflurane	1	2	0	1	Post-op meloxicam. Duration not specified.	1	0	0	0	N/A	N/A	0	0	0	1	Journal of Neuroscience Research	104	2.729	0	0	N/A	N/A
5	Mouse Spine	Harel	2010	doi: 10.1089/neu.2010.1491	Mouse	0	1	0	1	Ketamine-Xylazine	1	2	0	1	Lidocaine post-op; post-op Buprenorphine x 2 days	0	1	0	1	N/A	N/A	1	0	1	4	Journal of Neurotrauma	107	3.968	0	0	N/A	N/A
5	Mouse Spine	Salazar	2010	doi: 10.1371/journal.pone.0012272	Mouse	0	1	0	1	Tribromoethanol	1	2	0	1	Post-op Buprenorphine x 2 days	1	0	0	0	N/A	N/A	0	0	1	2	plosONE	164	3.534	1	0	N/A	N/A
5.1	Mouse Spine - 2014-15	Liu	2015	doi:10.1016/j.expneurol.2015.03.030	Mouse	0	1	0	1	Pentobarbital	0	1	N/A	N/A	N/A	N/A	N/A	N/A	N/A	0	N/A	0	N/A	N/A	N/A	Experimental Neurology	61	4.617	0	1	1	0
5.1	Mouse Spine - 2014-15	Noristani	2015	doi: 10.3389/fnana.2015.00024	Mouse	0	1	0	1	Isoflurane	0	1	N/A	N/A	N/A	N/A	N/A	N/A	N/A	0	N/A	0	N/A	N/A	N/A	Frontiers in Neuroanaltomy	63	4.2	0	0	N/A	N/A
5.1	Mouse Spine - 2014-15	Aleksić	2014	doi: 10.4103/1673-5374.147950	Mouse	0	1	0	1	Ketamine-Xylazine	0	1	N/A	N/A	N/A	N/A	N/A	N/A	N/A	0	N/A	1	N/A	N/A	N/A	Neural Regeneration Research	139	0.234	0	0	N/A	N/A
5.1	Mouse Spine - 2014-15	Brennan	2015	doi: 10.1523/JNEUROSCI.5218-14.2015	Mouse	0	1	0	1	Tiletamine-Zolazepam-Xylazine	1	2	0	1	Post-op Buprenorphine 1x	1	0	0	0	N/A	N/A	1	N/A	0	2	Journal of Neuroscience	103	6.747	0	0	N/A	N/A
5.1	Mouse Spine - 2014-15	Geoffroy	2015	doi: 10.1523/JNEUROSCI.4013-14.2015	Mouse	0	1	0	1	Tribromoethanol	0	1	N/A	N/A	N/A	N/A	N/A	N/A	N/A	0	N/A	0	N/A	N/A	N/A	Journal of Neuroscience	103	6.747	0	1	5	0
5.1	Mouse Spine - 2014-15	Yuan	2015	doi: 10.1016/j.bbi.2015.04.008	Mouse	0	1	0	1	Isoflurane	1	2	0	1	Post-op Buprenorphine x 3 days	1	0	0	0	N/A	N/A	0	0	1	2	Brain, Behavior and Immunity	24	6.128	0	1	1	2
5.1	Mouse Spine - 2014-15	Tsumuraya	2015	doi: 10.1186/s12974-015-0252-5	Mouse	0	1	0	1	Sevoflurane	0	1	N/A	N/A	N/A	N/A	N/A	N/A	N/A	0	N/A	0	N/A	N/A	N/A	Journal of Neuroinflammation	99	4.9	1	1	2	0
5.1	Mouse Spine - 2014-15	Deleyrolle	2015	doi: 10.1371/journal.pone.0122337	Mouse	0	1	0	1	Isoflurane	0	1	N/A	N/A	N/A	N/A	N/A	N/A	N/A	0	N/A	0	N/A	N/A	N/A	plosONE	164	3.534	1	0	N/A	N/A
5.1	Mouse Spine - 2014-15	Ji	2015	doi: 10.1007/s10571-015-0182-x	Mouse	0	1	0	1	Chloral Hydrate	0	1	N/A	N/A	N/A	N/A	N/A	N/A	N/A	0	N/A	0	N/A	N/A	N/A	Cellular and Molecular Neurobiology	34	2.201	0	1	1	0
5.1	Mouse Spine - 2014-15	Kim	2015	doi: 10.1002/mrm.25691	Mouse	0	1	0	1	Isoflurane	0	1	N/A	N/A	N/A	N/A	N/A	N/A	N/A	0	N/A	0	N/A	N/A	N/A	Magnetic Resonalnce in Medicine	125	3.398	0	1	1	1
5.1	Mouse Spine - 2014-15	Suardiaz	2015	doi: 10.1002/ejp.695	Mouse	0	1	0	1	Tribromoethanol	1	2	0	1	Post-op Buprenorphine 1x	1	0	0	0	N/A	N/A	0	0	0	1	European Journal of Pain	57	3.218	0	1	1	3
5.1	Mouse Spine - 2014-15	Watanabe	2015	doi: 10.1002/stem.2006	Mouse	0	1	0	1	Isoflurane	0	1	N/A	N/A	N/A	N/A	N/A	N/A	N/A	0	N/A	0	N/A	N/A	N/A	Stem Cells	174	7.133	0	0	N/A	N/A
5.1	Mouse Spine - 2014-15	Papastefanaki	2015	doi: 10.1038/mt.2015.50	Mouse	0	1	0	1	Ketamine-Xylazine	0	1	N/A	N/A	N/A	N/A	N/A	N/A	N/A	0	N/A	1	N/A	N/A	N/A	Molecular Therapy	136	6.425	0	1	3	0
5.1	Mouse Spine - 2014-15	Han	2015	doi: 10.1016/j.expneurol.2015.03.008	Mouse	0	1	0	1	Tribromoethanol	0	1	N/A	N/A	N/A	N/A	N/A	N/A	N/A	0	N/A	0	N/A	N/A	N/A	Experimental Neurology	61	4.617	0	0	N/A	N/A
5.1	Mouse Spine - 2014-15	Jacobi	2015	doi: 10.15252/embj.201490578	Mouse	0	1	0	1	Ketamine-Xylazine	1	2	0	1	Post-op Meloxicam x 2 days	1	0	0	0	N/A	N/A	1	0	1	3	The EMBO Journal	50	10.748	1	0	N/A	N/A
5.1	Mouse Spine - 2014-15	Peterson	2015	doi: 10.1523/JNEUROSCI.4473-12.2015	Mouse	0	1	0	1	Isoflurane	1	2	1	0	N/A	N/A	N/A	N/A	N/A	N/A	N/A	0	N/A	N/A	N/A	Journal of Neuroscience	103	6.747	0	0	N/A	N/A
5.1	Mouse Spine - 2014-15	North	2015	doi: 10.1523/JNEUROSCI.4546-14.2015	Mouse	0	1	0	1	Isoflurane	1	2	0	1	Post-op Buprenorphine 1x	1	0	0	0	N/A	N/A	0	N/A	0	1	Journal of Neuroscience	103	6.747	0	0	N/A	N/A
5.1	Mouse Spine - 2014-15	Guo	2015	doi: 10.3892/mmr.2015.3390	Mouse	0	1	0	1	Pentobarbital	0	1	N/A	N/A	N/A	N/A	N/A	N/A	N/A	0	N/A	0	N/A	N/A	N/A	Molecular Medicine Reports	133	4.824	1	0	N/A	N/A
5.1	Mouse Spine - 2014-15	Wei	2015	doi: 10.3892/mmr.2015.3395	Mouse	0	1	0	1	Chloral Hydrate	0	1	N/A	N/A	N/A	N/A	N/A	N/A	N/A	0	N/A	0	N/A	N/A	N/A	Molecular Medicine Reports	133	4.824	1	1	1	0
5.1	Mouse Spine - 2014-15	Genet	2015	doi: 10.1002/path.4519	Mouse	0	1	0	1	Ketamine-Xylazine	0	1	N/A	N/A	N/A	N/A	N/A	N/A	N/A	0	N/A	1	N/A	N/A	N/A	Journal of Pathology	112	7.33	1	0	N/A	N/A
5.1	Mouse Spine - 2014-15	Danilov	2015	doi: 10.1016/j.expneurol.2015.02.012	Mouse	0	1	0	1	Ketamine-Xylazine	1	2	0	1	Post-op Buprenorphine x 5-7 days	1	0	0	0	N/A	N/A	1	0	1	3	Experimental Neurology	61	4.617	0	0	N/A	N/A
5.1	Mouse Spine - 2014-15	Wang	2015	doi: 10.1523/JNEUROSCI.2832-14.2015	Mouse	0	1	1	0	N/A	0	1	N/A	N/A	N/A	N/A	N/A	N/A	N/A	0	N/A	N/A	N/A	N/A	N/A	Journal of Neuroscience	103	6.747	0	1	5	1
5.1	Mouse Spine - 2014-15	Zhao	2015	doi: 10.1016/j.tice.2015.01.007	Mouse	0	1	1	0	N/A	0	1	N/A	N/A	N/A	N/A	N/A	N/A	N/A	0	N/A	N/A	N/A	N/A	N/A	Tissue and Cell	177	1.049	0	0	N/A	N/A
5.1	Mouse Spine - 2014-15	Nori	2015	doi: 10.1016/j.stemcr.2015.01.006	Mouse	0	1	0	1	Ketamine-Xylazine	0	1	N/A	N/A	N/A	N/A	N/A	N/A	N/A	0	N/A	1	N/A	N/A	N/A	Stem Cell Reports	173	666	1	0	N/A	N/A
5.1	Mouse Spine - 2014-15	Nagai	2015	doi: 10.1038/srep08269	Mouse	0	1	0	1	Isoflurane	0	1	N/A	N/A	N/A	N/A	N/A	N/A	N/A	0	N/A	0	N/A	N/A	N/A	Scientific Reports	169	5.078	0	0	N/A	N/A
6	Mouse Ortho	Ueno	2011	PMID: 21325755	Mouse	0	1	0	1	Ether-Midazolam+Medetomodine	1	2	0	1	Pre-op- Butorphanol	1	0	0	0	N/A	N/A	1	0	0	2	Experimental Animals	59	1.172	0	0	N/A	N/A
6	Mouse Ortho	Menzel	2010	http://dx.doi.org/10.1016%2Fj.jss.2010.11.914	Mouse	0	1	0	1	Isoflurane+Pentobarbital	0	1	N/A	N/A	N/A	N/A	N/A	N/A	N/A	0	0	0	N/A	N/A	N/A	Journal of Surgical Research	114	2.121	0	0	N/A	N/A
6	Mouse Ortho	Stogov	2010	PMID: 21165390	Mouse	0	1	0	1	Ether	0	1	N/A	N/A	N/A	N/A	N/A	N/A	N/A	0	0	0	N/A	N/A	N/A	Bulletin of Experimental Biology and Medicine	27	0.366	0	0	N/A	N/A
6	Mouse Ortho	Lieu	2011	http://dx.doi.org/10.1242%2Fdmm.006304	Mouse	0	1	1	0	N/A	1	2	1	0	N/A	N/A	N/A	N/A	0	N/A	N/A	1	0	1	3	Disease Models and Mechanisms	48	5.5	1	0	N/A	N/A
6	Mouse Ortho	Rontgen	2010	DOI: 10.1002/jor.21148	Mouse	0	1	0	1	Isoflurane	1	2	0	1	Pre-Op Tramadol continued Post-Op x 3 days	1	0	0	0	N/A	N/A	1	0	1	3	Journal of Orthopaedic Research	109	2.972	0	0	N/A	N/A
6	Mouse Ortho	Kimelman-Bleich	2011	http://dx.doi.org/10.1038%2Fmt.2010.190	Mouse	0	1	0	1	Ketamine-Xylazine	0	1	N/A	N/A	N/A	N/A	N/A	N/A	N/A	0	0	1	N/A	N/A	1	Molecular Therapy	136	6.425	0	1	1	0
6	Mouse Ortho	Matsumoto	2010	http://dx.doi.org/10.1084%2Fjem.20100321	Mouse	0	1	0	1	Ketamine-Xylazine	1	2	0	1	Buprnorphine post-op once	1	0	0	0	N/A	N/A	1	N/A	0	2	Journal of Experimental Medicine	88	13.912	0	0	N/A	N/A
6	Mouse Ortho	Ushiku	2010	DOI: 10.1002/jor.21105	Mouse	0	1	0	1	Isoflurane	0	1	N/A	N/A	N/A	N/A	N/A	N/A	N/A	0	0	0	N/A	N/A	N/A	Journal of Orthopaedic Research	109	2.972	0	0	N/A	N/A
6	Mouse Ortho	Naruse	2010	http://dx.doi.org/10.1016/j.ultrasmedbio.2010.04.011	Mouse	0	1	0	1	Ketamine-Xylazine	0	1	N/A	N/A	N/A	N/A	N/A	N/A	N/A	0	0	1	N/A	N/A	1	Ultrasound in Medicine & Biology	183	2.099	0	0	N/A	N/A
6	Mouse Ortho	Kasahara	2010	http://dx.doi.org/10.1016%2Fj.bone.2010.06.014	Mouse	0	1	0	1	Pentobarbital	0	1	N/A	N/A	N/A	N/A	N/A	N/A	N/A	0	0	0	N/A	N/A	N/A	Bone	23	4.461	0	0	N/A	N/A
6	Mouse Ortho	Ding	2010	10.1007/s00198-010-1256-8	Mouse	0	1	0	1	Ketamine-Xylazine	0	1	N/A	N/A	N/A	N/A	N/A	N/A	N/A	0	0	1	N/A	N/A	1	Osteoporosis Internaltionall	155	4.165	0	0	N/A	N/A
6	Mouse Ortho	Xing	2010	http://dx.doi.org/10.1242%2Fdmm.003186	Mouse	0	1	0	1	Tribromoethanol	1	2	0	1	Post-Op Buprenorphine x 2 doses	1	0	0	0	N/A	N/A	0	0	1	2	Disease Models and Mechanisms	48	5.5	1	0	N/A	N/A
6	Mouse Ortho	YU	2011	http://dx.doi.org/10.1016%2Fj.bone.2010.03.012	Mouse	0	1	0	1	Ketamine-Medetomidine	0	1	N/A	N/A	N/A	N/A	N/A	N/A	N/A	0	0	1	N/A	N/A	1	Bone	23	4.461	0	1	4	0
6	Mouse Ortho	Dean	2010	http://dx.doi.org/10.1111%2Fj.1469-7580.2010.01214.x	Mouse	0	1	0	1	Ketamine+Xylazine	1	2	1	0	"Post-surgery analgesia" x 3 days	N/A	N/A	N/A	N/A	N/A	N/A	1	0	1	3	Journal of Analtomy	78	2.227	1	0	N/A	N/A
6	Mouse Ortho	Hamrick	2010	http://dx.doi.org/10.1097%2FTA.0b013e3181c451f4	Mouse	0	1	0	1	Isoflurane	1	2	0	1	Post-op Ketolorac x 2 days	1	0	0	0	N/A	N/A	0	0	1	2	Journal of Trauma	117	2.495	1	1	1	2
6	Mouse Ortho	Xing Z.	2010	http://dx.doi.org/10.1002%2Fjor.21087	Mouse	0	1	0	1	Tribromoethanol	1	2	0	1	Post-op x 2d, Buprenorphine	1	0	0	0	N/A	N/A	0	0	1	2	Journal of Orthopaedic Research	109	2.972	0	0	N/A	N/A
6	Mouse Ortho	Tajima	2010	DOI: 10.1002/jor.21086	Mouse	0	1	0	1	Pentobarbital	0	1	N/A	N/A	N/A	N/A	N/A	N/A	N/A	0	0	0	N/A	N/A	N/A	Journal of Orthopaedic Research	109	2.972	0	1	1	1
6	Mouse Ortho	Komatsu	2010	http://dx.doi.org/10.1002%2Fjor.21078	Mouse	0	1	0	1	Ether+Thiopental+Buprenorphine	1	2	0	1	Pre-op Buprenorphine then 2 times post-op	1	0	0	0	N/A	N/A	0	0	1	3	Journal of Orthopaedic Research	109	2.972	0	0	N/A	N/A
6	Mouse Ortho	Lange	2010	http://dx.doi.org/10.1002%2Fjor.21061	Mouse	0	1	0	1	Tribromoethanol	1	2	0	1	Post-op Buprenorphine x 2 days	1	0	0	0	N/A	N/A	0	0	1	2	Journal of Orthopaedic Research	109	2.972	0	0	N/A	N/A
6	Mouse Ortho	Egermann	2010	DOI: 10.1002/jor.21041	Mouse	0	1	0	1	Isoflurane	1	2	0	1	Post-Op- Buprenorphine; Post-Op Acetaminophen - no duration specified	0	1	0	1	N/A	N/A	0	0	1	2	Journal of Orthopaedic Research	109	2.972	0	0	N/A	N/A
6	Mouse Ortho	Lu	2010	http://dx.doi.org/10.1002%2Fjor.21033	Mouse	0	1	0	1	Ketamine+Medetomidine	1	2	0	1	Post-Op Buprenorphine x 48 hr	1	0	0	0	N/A	N/A	1	0	1	3	Journal of Orthopaedic Research	109	2.972	0	0	N/A	N/A
6	Mouse Ortho	Yu	2010	http://dx.doi.org/10.1016/j.bone.2009.11.005	Mouse	0	1	0	1	Ketamine-Medetomidine	0	1	N/A	N/A	N/A	N/A	N/A	N/A	N/A	0	0	1	N/A	N/A	1	Bone	23	4.461	0	1	2	0
6	Mouse Ortho	Ding	2010	http://dx.doi.org/10.1016/j.regpep.2009.11.004	Mouse	0	1	0	1	Ketamine-Xylazine	0	1	N/A	N/A	N/A	N/A	N/A	N/A	N/A	0	0	1	N/A	N/A	1	Regulatory Peptides	168	2.014	0	1	1	1
6	Mouse Ortho	Wigner	2010	http://dx.doi.org/10.1359%2Fjbmr.091021	Mouse	0	1	1	0	N/A	0	1	N/A	N/A	N/A	N/A	N/A	N/A	N/A	0	0	N/A	N/A	N/A	N/A	Journal of Bone and Mineral Research	84	6.589	1	0	N/A	N/A
6	Mouse Ortho	Ota	2009	doi: 10.1210/en.2009-0452	Mouse	0	1	0	1	Ketamine-Xylazine	0	1	N/A	N/A	N/A	N/A	N/A	N/A	N/A	0	0	1	N/A	N/A	1	Endocrinology	51	4.644	0	0	N/A	N/A
6.1	Mouse Ortho - 2014-15	Worthley	2015	doi: 10.1016/j.cell.2014.11.042	Mouse	0	0	N/A	N/A	N/A	N/A	0	N/A	N/A	N/A	N/A	N/A	N/A	N/A	N/A	N/A	N/A	N/A	N/A	N/A	Cell	33	33.116	1	0	N/A	N/A
6.1	Mouse Ortho - 2014-15	Liedert	2014	doi: 10.1371/journal.pone.0103250	Mouse	0	1	0	1	Tramadol-Isoflurane	1	2	0	1	Pre-Op Tramadol continued Post-Op x 3 days	1	0	0	0	N/A	N/A	1	N/A	1	3	PlosONE	164	3.534	1	0	N/A	N/A
6.1	Mouse Ortho - 2014-15	Lopas	2014	doi: 10.1007/s11999-014-3829-x	Mouse	0	1	0	1	Buprenorphine-Isoflurane	1	2	0	1	Pre-op Buprenorphine, then post-op x 3 days	1	0	0	0	N/A	N/A	1	0	1	3	Clinical Orthopaedics and Related Research	46	2.882	0	0	N/A	N/A
6.1	Mouse Ortho - 2014-15	xing	2014	doi: 10.1016/j.jss.2014.05.037	Mouse	0	1	0	1	Pentobarbital	0	1	N/A	N/A	N/A	N/A	N/A	N/A	N/A	0	0	0	N/A	N/A	N/A	Journal of Surgical Research	114	2.121	0	0	N/A	N/A
6.1	Mouse Ortho - 2014-15	Wang	2014	PMC4069957	Mouse	0	1	0	1	Isoflurane	1	2	0	1	Post-op Buprenorphine x3 days	1	0	0	0	0	N/A	0	0	1	2	Internaltionall Journal of Clinical and Experimental Pathology	74	1.783	0	0	N/A	N/A
6.1	Mouse Ortho - 2014-15	Lichte	2014	doi: 10.1186/2047-783X-19-27	Mouse	0	1	0	1	Phenobarbital	0	1	N/A	N/A	N/A	N/A	N/A	N/A	N/A	0	0	0	N/A	N/A	N/A	European Journal of Medical Research	55	1.4	1	0	N/A	N/A
6.1	Mouse Ortho - 2014-15	Ueno	2014	doi: 10.1088/1748-6041/9/3/035014	Mouse	0	1	0	1	Ether-Midazolam-Medetomidine-Butorphanol	1	2	0	1	Pre-op Butorphanol; not repeated	1	0	0	0	N/A	N/A	1	N/A	0	2	Journal of Bone and Mineral Research	84	6.589	1	0	N/A	N/A
6.1	Mouse Ortho - 2014-15	Talani	2014	doi: 10.1016/j.bone.2014.04.019	Mouse	0	1	0	1	Isoflurane-Buprenorphine	1	2	0	1	Pre-op Buprnorphine; not repeated	1	0	0	0	N/A	N/A	1	N/A	0	2	Bone	23	4.461	0	1	2	3
6.1	Mouse Ortho - 2014-15	Liu	2014	doi: 10.1371/journal.pone.0095689	Mouse	0	1	0	1	Ketamine-Medetomidine	1	2	0	1	Post-op Buprenorphine 1x	1	0	0	0	N/A	N/A	1	N/A	0	2	PlosONE	164	3.534	1	0	N/A	N/A
6.1	Mouse Ortho - 2014-15	Wehrle	2014	doi: 10.1002/jor.22629	Mouse	0	1	0	1	Tramadol-Isoflurane	1	2	0	1	Pre-Op Tramadol continued Post-Op x 3 days	1	0	0	0	N/A	N/A	1	N/A	1	3	Journal of Orthopaedic Research	109	2.972	0	0	N/A	N/A
6.1	Mouse Ortho - 2014-15	Al-Sebaei	2014	doi: 10.1002/jbmr.2169	Mouse	0	1	1	0	N/A	0	1	N/A	N/A	N/A	N/A	N/A	N/A	N/A	0	0	N/A	N/A	N/A	N/A	Journal of Bone and Mineral Research	84	6.589	1	1	3	1
6.1	Mouse Ortho - 2014-15	Fu	2014	doi: 10.1371/journal.pone.0091581	Mouse	0	1	0	1	Ketamine-Xylazine	0	1	N/A	N/A	N/A	N/A	N/A	N/A	N/A	0	0	1	N/A	N/A	N/A	PlosONE	164	3.534	1	1	1	0
6.1	Mouse Ortho - 2014-15	Yin	2014	doi: 10.1371/journal.pone.0089127	Mouse	0	1	0	1	Ketamine+Xylazine	1	2	0	1	Post-Op Buprenorphine x 3d	1	0	0	0	N/A	N/A	1	0	1	3	PlosONE	164	3.534	1	0	N/A	N/A
6.1	Mouse Ortho - 2014-15	Heilman	2013	doi: 10.1371/journal.pone.0084232	Mouse	0	1	0	1	Tramadol-Isoflurane	1	2	0	1	Pre-Op Tramadol continued Post-Op x 3 days	1	0	0	0	N/A	N/A	1	N/A	1	3	PlosONE	164	3.534	1	0	N/A	N/A
6.1	Mouse Ortho - 2014-15	Slade Shantz	2014	doi: 10.1097/BOT.0000000000000062	Mouse	0	1	0	1	Ketamine-Medetomidine	1	2	0	1	Post-op Buprenorphine 1x	1	0	0	0	N/A	N/A	1	N/A	0	2	Journal of Orthopaedic Trauma	110	1.54	0	0	N/A	N/A
6.1	Mouse Ortho - 2014-15	Dreger	2014	doi: 10.1097/BOT.0000000000000063	Mouse	0	1	0	1	Ketamine-Xylazine	0	1	N/A	N/A	N/A	N/A	N/A	N/A	N/A	0	0	1	N/A	N/A	N/A	Journal of Orthopaedic Trauma	110	1.54	0	0	N/A	N/A
6.1	Mouse Ortho - 2014-15	Alaee	2014	doi: 10.1038/gt.2013.66	Mouse	0	1	0	1	Isoflurane	1	2	0	1	Post-op Buprenorphine x 2 days	1	0	0	0	0	N/A	0	0	1	2	Gene Therapy	65	4.321	1	0	N/A	N/A
6.1	Mouse Ortho - 2014-15	El-Hoss	2014	doi: 10.1016/j.bone.2013.11.013	Mouse	0	1	0	1	Ketamine-Xylazine-Isofluraneflurne	1	2	0	1	Buprenorphine "post-operatively then every 12 hours as needed"	1	0	0	0	N/A	N/A	1	N/A	0	2	Bone	23	4.461	0	0	N/A	N/A
6.1	Mouse Ortho - 2014-15	Bahney	2014	doi: 10.1002/jbmr.2148	Mouse	0	1	1	0	N/A	1	2	1	0	N/A	N/A	N/A	N/A	N/A	N/A	N/A	N/A	N/A	N/A	1	Journal of Bone and Mineral Research	84	6.589	1	0	N/A	N/A
6.1	Mouse Ortho - 2014-15	McGee-Lawrence	2013	doi: 10.1016/j.bbrc.2013.10.155	Mouse	0	1	0	1	Isoflurane-Acetaminophen	1	2	0	1	Post-op Acetaminophen-Buprenorphine x “through all experiments”	1	0	0	0	N/A	N/A	1	N/A	0	2	Biochemical and Biophysical Research Communications	16	2.281	0	0	N/A	N/A
6.1	Mouse Ortho - 2014-15	Tai	2013	doi: 10.2147/IJN.S48694	Mouse	0	1	0	1	Ketamine-Xylazine	0	1	N/A	N/A	N/A	N/A	N/A	N/A	N/A	0	0	1	N/A	N/A	N/A	Internaltionall Journal of nalnomedicine	75	4.195	0	1	1	0
6.1	Mouse Ortho - 2014-15	Saito	2014	doi: 10.1002/jbm.a.34974	Mouse	0	1	0	1	Midazolam-Medetomidine-Butorphanol	1	2	0	1	Pre-op Butorphanol; not repeated	1	0	0	0	N/A	N/A	1	N/A	0	2	Journal of Biomedical Materials	82	2.841	0	1	1	2
6.1	Mouse Ortho - 2014-15	Leucht	2013	doi: 10.2106/JBJS.L.01502.	Mouse	0	1	0	1	Ketamine-Xylazine	0	1	N/A	N/A	N/A	N/A	N/A	N/A	N/A	0	0	1	N/A	N/A	N/A	Journal of Bone and Joint Surgery	83	4.309	0	0	N/A	N/A
6.1	Mouse Ortho - 2014-15	Murata	2014	doi: 10.1002/jbmr.2040	Mouse	0	1	0	1	Isoflurane	0	1	N/A	N/A	N/A	N/A	N/A	N/A	N/A	0	0	0	N/A	N/A	N/A	Journal of Bone and Mineral Research	84	6.589	1	1	3	1
6.1	Mouse Ortho - 2014-15	Heilman	2013	doi: 10.1002/jor.22426	Mouse	0	1	0	1	Tramadol-Isoflurane	1	2	0	1	Pre-Op Tramadol continued Post-Op x 3 days	1	0	0	0	N/A	N/A	1	N/A	1	3	Journal of Orthopaedic Research	109	2.972	0	0	N/A	N/A
7	Dog Ortho	Zhao C.	2010	http://dx.doi.org/10.2106/JBJS.I.01148	Dog	1	0	N/A	N/A	N/A	N/A	0	N/A	N/A	N/A	N/A	N/A	N/A	N/A	N/A	N/A	N/A	N/A	N/A	N/A	Journal of Bone and Joint Surgery	83	4.309	0	1	1	0
7	Dog Ortho	Zhao J.	2010	http://dx.doi.org/10.1016/j.bone.2010.11.019	Dog	1	1	0	1	Pentobarbital	0	1	N/A	N/A	N/A	N/A	N/A	N/A	N/A	0	0	0	N/A	N/A	N/A	Bone	23	4.461	0	0	N/A	N/A
7	Dog Ortho	Jarrett	2010	http://dx.doi.org/10.2106/JBJS.I.00068	Dog	1	1	1	0	N/A	0	1	N/A	N/A	N/A	N/A	N/A	N/A	N/A	0	0	N/A	N/A	N/A	N/A	Cell Transplantation	36	3.57	0	0	N/A	N/A
7	Dog Ortho	Yamada	2010	http://dx.doi.org/10.3727/096368910X539128	Dog	1	1	1	0	N/A	0	1	N/A	N/A	N/A	N/A	N/A	N/A	N/A	0	0	N/A	N/A	N/A	N/A	Cell Transplantation	36	3.57	0	0	N/A	N/A
7	Dog Ortho	Thomopoulos	2010	http://dx.doi.org/10.2106/JBJS.I.01601	Dog	1	1	1	0	N/A	0	1	N/A	N/A	N/A	N/A	N/A	N/A	N/A	0	0	N/A	N/A	N/A	N/A	Journal of Bone and Joint Surgery	83	4.309	0	0	N/A	N/A
7	Dog Ortho	Rhodes	2010	http://dx.doi.org/10.1016/j.jss.2010.09.015	Dog	1	0	N/A	N/A	N/A	N/A	0	N/A	N/A	N/A	N/A	N/A	N/A	N/A	N/A	N/A	N/A	N/A	N/A	N/A	Journal of Surgical Research	114	2.121	0	0	N/A	N/A
7	Dog Ortho	Saran	2010	doi: 10.1007/s11999-010-1573-4	Dog	1	1	0	1	Thiopental+Isoflurane	1	2	0	1	Post-Op -Buprenorphine, followed by Fentanyl patch x 3 days	1	0	0	0	N/A	N/A	0	0	1	2	Clinical Orthopaedics and Related Research	46	2.882	0	0	N/A	N/A
7	Dog Ortho	Hannink	2010	DOI 10.1007/s00167-010-1244-8	Dog	1	1	0	1	Preop Fentanyl injection+Propofol+Isoflurane+NO2	1	2	0	1	Post-op -Flunixin twice	1	0	0	0	N/A	N/A	1	0	1	3	Knee Surgey Sports Traumatol Arthrosc	120	2.837	0	0	N/A	N/A
7	Dog Ortho	Sponer	2010	DOI 10.1007/s00264-010-1113-6	Dog	1	1	0	1	Ketamine+XYL+Isoflurane+NO2	1	2	0	1	Post-op Dipyrone x 3days	1	0	0	0	N/A	N/A	1	0	1	3	Internaltionall Orthopaedics	77	2.019	0	0	N/A	N/A
7	Dog Ortho	Daugaard	2010	http://dx.doi.org/10.1302%2F0301-620X.93B1.24261	Dog	1	1	1	0	N/A	1	2	0	1	Post-op Buprenorphine x 1	1	0	0	0	N/A	N/A	N/A	0	0	1	Journal of Bone and Joint Surgery	83	4.309	0	0	N/A	N/A
7	Dog Ortho	Chuang	2010	http://dx.doi.org/10.1016/S1607-551X(10)70059-0	Dog	1	1	0	1	Pentobarbital	0	1	N/A	N/A	N/A	N/A	N/A	N/A	N/A	0	0	0	N/A	N/A	N/A	The Kaohsiung Journal of Medical Sciences	119	0.805	0	0	N/A	N/A
7	Dog Ortho	Yuan	2010	PMID: 21162955	Dog	1	1	1	0	N/A	0	1	N/A	N/A	N/A	N/A	N/A	N/A	N/A	0	0	N/A	N/A	N/A	N/A	Chinese Medical Journal	40	1.016	0	0	N/A	N/A
7	Dog Ortho	Liska	2010	DOI: 10.1111/j.1532-950X.2010.00725	Dog	1	1	0	1	Propofol+Isoflurane+oxymorphone	1	2	0	1	Fentanyl patch x 5 days + post-op Oxymorphone + Meloxicam	0	1	0	1	N/A	N/A	1	0	1	4	Veterinalry Surgery	3	0.989	0	0	N/A	N/A
7	Dog Ortho	Song	2010	PMID: 20529557	Dog	1	1	1	0	N/A	0	1	N/A	N/A	N/A	N/A	N/A	N/A	N/A	0	0	N/A	N/A	N/A	N/A	Chinese Medical Journal	40	1.016	0	0	N/A	N/A
7	Dog Ortho	Lin	2010	doi: 10.1227/01	Dog	1	1	0	1	Pentobarbital	0	1	N/A	N/A	N/A	N/A	N/A	N/A	N/A	0	0	0	N/A	N/A	N/A	Neurosurgery	151	3.031	1	0	N/A	N/A
7	Dog Ortho	Forterre	2010	DOI: 10.1111/j.1532-950X.2010.00780	Dog	1	1	0	1	Diazepam+Fentanyl+Propofol+Isoflurane	1	2	0	1	Fentanyl + Buprenorphine x 3 days + Carprofen x 7 days	0	1	0	1	N/A	N/A	1	0	1	3	Veterinalry Surgery	3	0.989	0	0	N/A	N/A
7	Dog Ortho	Fitzpatrick	2010	DOI: 10.1111/j.1532-950X.2010.00758	Dog	1	1	1	0	N/A	1	2	0	1	(Methadone OR Buprenorphine) x 48 hours + (Carprofen OR Meloxicam) x up to 48 days	0	1	0	1	0	N/A	0	0	1	2	Veterinalry Surgery	3	0.989	0	0	N/A	N/A
7	Dog Ortho	Serigano	2010	DOI: 10.1002/jor.21147	Dog	1	1	0	1	Ketamine-Xylazine	0	1	N/A	N/A	N/A	N/A	N/A	N/A	N/A	0	0	1	N/A	N/A	1	Journal of Orthopaedic Research	109	2.972	0	1	1	1
7	Dog Ortho	Song	2009	DOI: 10.3928/01477447-20091020-07	Dog	1	0	N/A	N/A	N/A	N/A	0	N/A	N/A	N/A	N/A	N/A	N/A	N/A	N/A	N/A	N/A	N/A	N/A	N/A	Orthopedics	154	0.977	0	0	N/A	N/A
7	Dog Ortho	Ruan	2010	doi: 10.1089/ten.TEA.2009.0770	Dog	1	1	0	1	Ketamine-Sumianxin II	0	1	N/A	N/A	N/A	N/A	N/A	N/A	N/A	0	0	1	N/A	N/A	1	Tissue Engineering	178	4.254	0	0	N/A	N/A
7	Dog Ortho	Oshima	2010	DOI: 10.3928/01477447-20100104-15	Dog	1	1	0	1	Pentobarbital	0	1	N/A	N/A	N/A	N/A	N/A	N/A	N/A	0	0	0	N/A	N/A	N/A	Orthopedics	154	0.977	0	0	N/A	N/A
7	Dog Ortho	Pepin	2009	doi: 10.1177/0363546509350439	Dog	1	0	N/A	N/A	N/A	N/A	0	N/A	N/A	N/A	N/A	N/A	N/A	N/A	N/A	N/A	N/A	N/A	N/A	N/A	American Journal of Sports Medicine	7	4.699	0	0	N/A	N/A
7	Dog Ortho	Anderst	2009	http://dx.doi.org/10.1016%2Fj.jbiomech.2009.11.014	Dog	1	0	N/A	N/A	N/A	N/A	0	N/A	N/A	N/A	N/A	N/A	N/A	N/A	N/A	N/A	N/A	N/A	N/A	N/A	Journal of Biomechanics	81	2.496	0	0	N/A	N/A
7	Dog Ortho	Jakobsen	2009	DOI: 10.1002/jbm.a.32709	Dog	1	1	0	1	Sevoflurane-Fentanyl	1	2	0	1	Fentanyl patch x few days	1	0	0	0	999	N/A	1	0	1	3	Journal of Biomedical Materials Research	82	2.841	0	0	N/A	N/A
7	Dog Ortho	Cook	2009	DOI: 10.1111/j.1532-950X.2010.00658	Dog	1	1	1	0	N/A	1	2	0	1	Unspecified "IV analgesics" + unspecified "NSAID" x 10 days + Tramadol x 3 days	0	0	1	1	N/A	N/A	N/A	0	1	2	Veterinalry Surgery	3	0.989	0	0	N/A	N/A
8	Non-Mouse/Rat Rodent	Lucas	2011	doi: 10.1089/jmf.2009.0192	Hamster	0	0	N/A	N/A	N/A	N/A	0	N/A	N/A	N/A	N/A	N/A	N/A	N/A	N/A	N/A	N/A	N/A	N/A	N/A	Journal of Medicinall Food	94	1.699	0	0	N/A	N/A
8	Non-Mouse/Rat Rodent	Nexon	2011	DOI: 10.1111/j.1460-9568.2010.07586	Hamster	0	1	0	1	Isoflurane	0	1	N/A	N/A	N/A	N/A	N/A	N/A	N/A	0	0	0	N/A	N/A	N/A	European Journal of Neuroscience	56	3.699	0	0	N/A	N/A
8	Non-Mouse/Rat Rodent	Piekarski	2010	DOI: 10.1371/journal.pone.0012749	Hamster	0	1	0	1	Isoflurane	1	2	0	1	Post-op Buprenorphine once	1	0	0	0	0	N/A	0	0	0	1	Plos ONE	164	3.534	1	0	N/A	N/A
8	Non-Mouse/Rat Rodent	Been	2010	doi: 10.1016/j.neuroscience.2010.08.029	Hamster	0	1	0	1	Isoflurane+preop Ketoprofen	1	2	0	1	Pre-op Ketoprofen, not repeated	1	0	0	0	0	N/A	0	0	0	2	Neuroscience	148	3.327	0	0	N/A	N/A
8	Non-Mouse/Rat Rodent	Ma	2011	doi: 10.1002/mnfr.201000161	Hamster	0	0	N/A	N/A	N/A	N/A	0	N/A	N/A	N/A	N/A	N/A	N/A	N/A	N/A	N/A	N/A	N/A	N/A	N/A	Molecular Nutrition and Food Research	134	4.909	0	0	N/A	N/A
8	Non-Mouse/Rat Rodent	Campos	2010	doi: 10.1111/j.1365-2613.2010.00706	Gerbil	0	0	N/A	N/A	N/A	N/A	0	N/A	N/A	N/A	N/A	N/A	N/A	N/A	N/A	N/A	N/A	N/A	N/A	N/A	Internaltionall Journal of Experimental Pathology	76	2.052	0	0	N/A	N/A
8	Non-Mouse/Rat Rodent	Cavanaugh	2010	doi: 10.1111/j.1365-2826.2010.01958	Vole	0	1	0	1	Ketamine-Xylazine-Acepromazine	0	1	N/A	N/A	N/A	N/A	N/A	N/A	N/A	0	0	1	N/A	N/A	1	Journal of Neuroendcrinology	97	3.507	0	0	N/A	N/A
8	Non-Mouse/Rat Rodent	Wappler	2010	doi: 10.1016/j.bbr.2010.01.010	Gerbil	0	1	0	1	Halothane-NO2	0	1	N/A	N/A	N/A	N/A	N/A	N/A	N/A	0	0	0	N/A	N/A	N/A	Behavioral Brain Research	14	3.391	0	0	N/A	N/A
8	Non-Mouse/Rat Rodent	Ramos	2009	http://dx.doi.org/10.1016/j.ygcen.2009.12.010	Hamster	0	1	0	1	"light" Ether	0	1	N/A	N/A	N/A	N/A	N/A	N/A	N/A	0	0	0	N/A	N/A	N/A	General and Comparative Endocrinology	67	2.674	0	0	N/A	N/A
8	Non-Mouse/Rat Rodent	Bolborea	2010	http://dx.doi.org/10.1016/j.neuroscience.2009.11.006	Hamster	0	1	0	1	Isoflurane	0	1	N/A	N/A	N/A	N/A	N/A	N/A	N/A	0	0	0	N/A	N/A	N/A	Neuroscience	148	3.327	0	0	N/A	N/A
8	Non-Mouse/Rat Rodent	Mahoney	2009	doi: 10.1111/j.1460-9568.2009.06936	Avicanthus rats	0	1	0	1	Isoflurane	1	2	0	1	Post-op Buprenorphine once	1	0	0	0	0	N/A	0	0	0	1	European Journal of Neuroscience	56	3.699	0	0	N/A	N/A
8	Non-Mouse/Rat Rodent	Frye	2010	doi: 10.1016/j.bbr.2009.09.028	Hamster	0	1	0	1	Pentobarbital	0	1	N/A	N/A	N/A	N/A	N/A	N/A	N/A	0	0	0	N/A	N/A	N/A	Behavioral Brain Research	14	3.391	0	0	N/A	N/A
8	Non-Mouse/Rat Rodent	Frye	2010	doi: 10.1016/j.physbeh.2009.09.006	Hamster	0	0	N/A	N/A	N/A	N/A	0	N/A	N/A	N/A	N/A	N/A	N/A	N/A	N/A	N/A	N/A	N/A	N/A	N/A	Physiology and Behavior	162	3.033	0	0	N/A	N/A
8	Non-Mouse/Rat Rodent	Gutzler	2009	doi: 10.1016/j.yhbeh.2009.08.007	Hamster	0	1	0	1	Pentobarbital	1	2	0	1	Post-op Ketoprofen once	1	0	0	0	0	N/A	0	0	0	1	Hormones and Behavior	69	4.511	0	0	N/A	N/A
8	Non-Mouse/Rat Rodent	Pitha	2009	PMID: 19681658	Hamster	0	1	0	1	Ketamine-flunitrazepam	0	1	N/A	N/A	N/A	N/A	N/A	N/A	N/A	0	0	1	N/A	N/A	1	Physiological Research [Czech]	161	1.487	0	0	N/A	N/A
8	Non-Mouse/Rat Rodent	Solomon	2009	http://dx.doi.org/10.1016%2Fj.yhbeh.2009.07.011	Hamster	0	1	0	1	Pentobarbital	0	1	N/A	N/A	N/A	N/A	N/A	N/A	N/A	0	0	0	N/A	N/A	N/A	Hormones and Behavior	69	4.511	0	0	N/A	N/A
8	Non-Mouse/Rat Rodent	Cervantes-Rebolledo	2009	doi: 10.1002/cne.22095	Hamster	0	1	0	1	Anesthesal [Pentobarbital)	0	1	N/A	N/A	N/A	N/A	N/A	N/A	N/A	0	0	0	N/A	N/A	N/A	Parasite Immunology	158	1.849	1	0	N/A	N/A
8	Non-Mouse/Rat Rodent	Holmes	2009	doi: 10.1002/cne.22095	Vole	0	1	0	1	Ketamine-Xylazine-acepromazine	0	1	N/A	N/A	N/A	N/A	N/A	N/A	N/A	0	0	1	N/A	N/A	1	Journal of Comparative Neurology - JCN	87	3.508	0	0	N/A	N/A
8	Non-Mouse/Rat Rodent	Hedges	2009	doi: 10.1111/j.1601-183X.2009.00491	Hamster	0	1	0	1	Pentobarbital	0	1	N/A	N/A	N/A	N/A	N/A	N/A	N/A	0	0	0	N/A	N/A	N/A	Genes Brain Behavior	66	3.505	0	0	N/A	N/A
8	Non-Mouse/Rat Rodent		2009	http://dx.doi.org/10.1111%2Fj.1365-2826.2008.01790.x	Hamster	0	1	0	1	Ketamine-Xylazine	1	2	0	1	Post-op Meloxicam 1x	1	0	0	0	N/A	N/A	1	N/A	0	2	Journal of Neuroendcrinology	97	3.507	0	0	N/A	N/A
8	Non-Mouse/Rat Rodent	Floody	2009	http://dx.doi.org/10.1016/j.physbeh.2008.10.012	Hamster	0	1	0	1	Pentobarbital-butorphanol (pre-op only)	1	2	0	1	Pre-op Butorphanol; not repeated	1	0	0	0	N/A	N/A	1	N/A	0	2	Physiology and Behavior	162	3.033	0	0	N/A	N/A
8	Non-Mouse/Rat Rodent	Piekarski	2009	doi: 10.1016/j.yhbeh.2008.10.003	Hamster	0	1	0	1	Isoflurane	1	2	0	1	Post-op Buprenorphine once	1	0	0	0	0	N/A	0	0	0	1	Hormones and Behavior	69	4.511	0	0	N/A	N/A
8	Non-Mouse/Rat Rodent	Saqui-Salces	2008	doi: 10.3748/wjg.14.5701	Gerbil	0	0	N/A	N/A	N/A	N/A	0	N/A	N/A	N/A	N/A	N/A	N/A	N/A	N/A	N/A	N/A	N/A	N/A	N/A	World Journal of Gastroenterology	20	2.433	0	0	N/A	N/A
8	Non-Mouse/Rat Rodent	Scotti	2008	doi: 10.1016/j.physbeh.2008.09.009	Hamster	0	1	0	1	Ketamine-Xylazine	0	1	N/A	N/A	N/A	N/A	N/A	N/A	N/A	0	0	1	N/A	N/A	1	Physiology and Behavior	162	3.033	0	0	N/A	N/A
8	Non-Mouse/Rat Rodent	Antzoulatos	2008	doi: 10.1016/j.yhbeh.2008.08.001	Hamster	0	0	N/A	N/A	N/A	N/A	0	N/A	N/A	N/A	N/A	N/A	N/A	N/A	N/A	N/A	N/A	N/A	N/A	N/A	Hormones and Behavior	69	4.511	0	0	N/A	N/A
9	Rat Transplant	Azuma	2010	doi: 10.1097/TP.0b013e3182007b59	Rat	0	0	N/A	N/A	N/A	N/A	0	N/A	N/A	N/A	N/A	N/A	N/A	N/A	N/A	N/A	N/A	N/A	N/A	N/A	Transplantation	180	3.535	0	1	1	0
9	Rat Transplant	Damman	2010	doi: 10.1093/ndt/gfq717	Rat	0	0	N/A	N/A	N/A	N/A	0	N/A	N/A	N/A	N/A	N/A	N/A	N/A	N/A	N/A	N/A	N/A	N/A	N/A	Nephrology Dialysis Transplantation	138	3.488	0	0	N/A	N/A
9	Rat Transplant	SUN	2010	http://dx.doi.org/10.1016/j.jss.2010.11.917	Rat	0	1	1	0	N/A	0	1	N/A	N/A	N/A	N/A	N/A	N/A	N/A	0	0	0	N/A	N/A	N/A	Journal of Surgical Research	114	2.121	0	1	3	0
9	Rat Transplant	Bao	2010	PMID: 21054928	Rat	0	1	0	1	Ketamine+Xyalzine	0	1	N/A	N/A	N/A	N/A	N/A	N/A	N/A	0	0	1	N/A	N/A	1	Cell Transplantation	36	3.57	0	0	N/A	N/A
9	Rat Transplant	Martinez-Palli	2010	doi: 10.1093/ndt/gfq646	Rat	0	1	0	1	Isoflurane	0	1	N/A	N/A	N/A	N/A	N/A	N/A	N/A	0	0	0	N/A	N/A	N/A	Nephrology Dialysis Transplantation	138	3.488	0	0	N/A	N/A
9	Rat Transplant	Shi	2010	http://dx.doi.org/10.1002%2Flt.22148	Rat	0	1	0	1	Ether	0	1	N/A	N/A	N/A	N/A	N/A	N/A	N/A	0	0	0	N/A	N/A	N/A	Liver Transplantation	123	3.793	0	1	1	1
9	Rat Transplant	Cicora	2010	http://dx.doi.org/10.1016/j.trim.2010.10.006	Rat	0	1	0	1	Ketamine	0	1	N/A	N/A	N/A	N/A	N/A	N/A	N/A	0	0	1	N/A	N/A	1	Transplant Immunology	179	1.832	0	0	N/A	N/A
9	Rat Transplant	Le Berre	2010	doi: 10.1093/ndt/gfq597	Rat	0	1	0	1	Isoflurane	0	1	N/A	N/A	N/A	N/A	N/A	N/A	N/A	0	0	0	N/A	N/A	N/A	Nephrology Dialysis Transplantation	138	3.488	0	1	1	0
9	Rat Transplant	Ishii	2010	http://dx.doi.org/10.1016/j.transproceed.2010.09.081	Rat	0	0	N/A	N/A	N/A	N/A	0	N/A	N/A	N/A	N/A	N/A	N/A	N/A	N/A	N/A	N/A	N/A	N/A	N/A	Transplantation Proceedings	182	0.984	0	0	N/A	N/A
9	Rat Transplant	Reuter	2010	doi: 10.2967/jnumed.110.078550	Rat	0	1	0	1	Ketamine+Xyalzine	0	1	N/A	N/A	N/A	N/A	N/A	N/A	N/A	0	0	1	N/A	N/A	1	Journal of Nuclear Medicine	108	5.563	0	0	N/A	N/A
9	Rat Transplant	Salahudeen	2010	http://dx.doi.org/10.1097%2FTP.0b013e3181fffff2	Rat	0	1	0	0	N/A	1	2	0	1	Post-op Buprenorphine 1x	1	0	0	0	N/A	N/A	0	N/A	0	1	Transplantation	180	3.535	0	1	2	0
9	Rat Transplant	Uygun	2010	http://dx.doi.org/10.1016%2Fj.transproceed.2010.04.037	Rat	0	1	0	1	Isoflurane	0	1	N/A	N/A	N/A	N/A	N/A	N/A	N/A	0	0	0	N/A	N/A	N/A	Transplantation Proceedings	182	0.984	0	1	1	0
9	Rat Transplant	Yin	2010	http://dx.doi.org/10.1016/j.urology.2010.09.052	Rat	0	0	N/A	N/A	N/A	N/A	0	N/A	N/A	N/A	N/A	N/A	N/A	N/A	N/A	N/A	N/A	N/A	N/A	N/A	Journal of Urology	118	3.753	0	0	N/A	N/A
9	Rat Transplant	YU	2010	DOI: 10.1089/scd.2009.0254	Rat	0	1	1	0	N/A	0	1	N/A	N/A	N/A	N/A	N/A	N/A	N/A	0	0	0	N/A	N/A	N/A	Stem Cells and Development	175	4.202	0	1	2	1
9	Rat Transplant	Zakrzewicz	2010	http://dx.doi.org/10.1016/j.imbio.2010.09.009	Rat	0	1	0	1	Pentobarbital	0	1	N/A	N/A	N/A	N/A	N/A	N/A	N/A	0	0	0	N/A	N/A	N/A	Immunobiology	70	3.18	0	1	1	0
9	Rat Transplant	Chen	2010	http://dx.doi.org/10.1016/j.transproceed.2010.08.051	Rat	0	0	N/A	N/A	N/A	N/A	0	N/A	N/A	N/A	N/A	N/A	N/A	N/A	N/A	N/A	N/A	N/A	N/A	N/A	Transplantation Proceedings	182	0.984	0	0	N/A	N/A
9	Rat Transplant	Xie	2010	http://dx.doi.org/10.1016/j.transproceed.2010.08.030	Rat	0	1	0	1	Ether	0	1	N/A	N/A	N/A	N/A	N/A	N/A	N/A	0	0	0	N/A	N/A	N/A	Transplantation Proceedings	182	0.984	0	1	1	1
9	Rat Transplant	Bao CR	2010	doi: 10.1177/147323001003800340	Rat	0	1	0	1	Ether	0	1	N/A	N/A	N/A	N/A	N/A	N/A	N/A	0	0	0	N/A	N/A	N/A	Journal of Internaltionall Medical Research	92	1.095	0	1	1	1
9	Rat Transplant	Lu	2010	http://dx.doi.org/10.1016/j.transproceed.2009.10.008	Rat	0	1	0	1	Ether	0	1	N/A	N/A	N/A	N/A	N/A	N/A	N/A	0	0	0	N/A	N/A	N/A	Transplantation Proceedings	182	0.984	0	1	2	1
9	Rat Transplant	Zakrzewicz	2010	http://dx.doi.org/10.1016/j.imbio.2010.11.005	Rat	0	1	1	0	N/A	0	1	N/A	N/A	N/A	N/A	N/A	N/A	N/A	0	0	0	N/A	N/A	N/A	Immunobiology	70	3.18	0	1	1	1
9	Rat Transplant	Daqiang	2010	doi: 10.1002/micr.20780	Rat	0	1	0	1	Ether	0	1	N/A	N/A	N/A	N/A	N/A	N/A	N/A	0	0	0	N/A	N/A	N/A	Microsurgery	129	2.421	0	0	N/A	N/A
9	Rat Transplant	Zhou	2010	doi:10.1016/j.transproceed.2010.04.028	Rat	0	1	0	1	Ether	0	1	N/A	N/A	N/A	N/A	N/A	N/A	N/A	0	0	0	N/A	N/A	N/A	Transplantation Proceedings	182	0.984	0	0	N/A	N/A
9	Rat Transplant	Damman	2010	doi: 10.1093/ndt/gfq717	Rat	0	0	N/A	N/A	N/A	N/A	0	N/A	N/A	N/A	N/A	N/A	N/A	N/A	N/A	N/A	N/A	N/A	N/A	N/A	Nephrology Dialysis Transplantation	138	3.488	0	0	N/A	N/A
9	Rat Transplant	Hoffman	2010	doi: 10.1093/ndt/gfq420	Rat	0	0	N/A	N/A	N/A	N/A	0	N/A	N/A	N/A	N/A	N/A	N/A	N/A	N/A	N/A	N/A	N/A	N/A	N/A	Nephrology Dialysis Transplantation	138	3.488	0	1	N/A	N/A
9	Rat Transplant	Imamura	2010	doi: 10.1093/ndt/gfq420	Rat	0	1	0	1	Pentobarbital	0	1	N/A	N/A	N/A	N/A	N/A	N/A	N/A	0	0	0	N/A	N/A	N/A	Cell Transplantation	36	3.57	0	0	N/A	N/A
9.1	Rat Transplant - 2014-15	Ramessur Chandran	2015	doi: 10.1111/iep.12110	Rat	0	1	1	0	N/A	0	1	N/A	N/A	N/A	N/A	N/A	N/A	N/A	0	0	N/A	N/A	N/A	N/A	Internaltionall Journal of Experimental Pathology	76	2.052	0	1	4	1
9.1	Rat Transplant - 2014-15	Papazova	2015	doi: 10.1152/ajprenal.00278.2014	Rat	0	1	1	1	Isoflurane	0	1	N/A	N/A	N/A	N/A	N/A	0	N/A	0	0	0	N/A	N/A	N/A	American Journal of Physiology - Renal Physiology	184	3.3	1	1	1	1
9.1	Rat Transplant - 2014-15	Schlegel	2014	doi: 10.1097/SLA.0000000000000941	Rat	0	1	0	1	Ether	0	1	N/A	N/A	N/A	N/A	N/A	N/A	N/A	0	0	0	N/A	N/A	N/A	Annals of Surgery	10	7.188	0	1	1	1
9.1	Rat Transplant - 2014-15	Rintala	2014	doi: 10.1097/TP.0000000000000325	Rat	0	1	0	1	Chloral Hydrate	1	2	0	1	Post-op Buprenorphine 1x	1	0	0	0	0	N/A	0	0	0	1	Transplantation	180	3.535	0	1	1	2
9.1	Rat Transplant - 2014-15	Lin	2014	doi: 10.1097/TP.0000000000000252	Rat	0	1	1	1	Pentobarbital	0	1	N/A	N/A	N/A	N/A	N/A	0	N/A	0	0	0	N/A	N/A	N/A	Transplantation	180	3.535	0	1	1	0
9.1	Rat Transplant - 2014-15	Kato	2014	doi: 10.1097/TP.0000000000000230	Rat	0	0	N/A	N/A	N/A	N/A	0	N/A	N/A	N/A	N/A	N/A	N/A	N/A	N/A	N/A	N/A	N/A	N/A	N/A	Transplantation	180	3.535	0	0	N/A	N/A
9.1	Rat Transplant - 2014-15	Iwai	2014	doi: 10.1016/j.transproceed.2013	Rat	0	1	1	1	Isoflurane	0	1	N/A	N/A	N/A	N/A	N/A	0		0	0	0	N/A	N/A	N/A	Transplantation Proceedings	182	0.984	0	1	3	0
9.1	Rat Transplant - 2014-15	Yang	2014	doi: 10.1016/j.transproceed.2014.01.017	Rat	0	1	0	1	Ether	0	1	N/A	N/A	N/A	N/A	N/A	N/A	N/A	0	0	0	N/A	N/A	N/A	Transplantation Proceedings	182	0.984	0	1	1	1
9.1	Rat Transplant - 2014-15	Srinivasan	2014	doi: 10.1016/j.jss.2014.05.002	Rat	0	1	1	1	Isoflurane	0	1	N/A	N/A	N/A	N/A	N/A	0	N/A	0	0	0	N/A	N/A	N/A	Journal of Surgical Research	114	2.121	0	1	1	0
9.1	Rat Transplant - 2014-15	xu	2014	doi: 10.1111/ajt.12674	Rat	0	1	0	1	Isoflurane	1	2	0	1	Post-op Ketoprofen x 5 days	1	0	0	0	0	N/A	0	0	1	2	Shock	171	2.732	1	0	N/A	N/A
9.1	Rat Transplant - 2014-15	Lacotte	2014	doi: 10.1371/journal.pone.0091515	Rat	0	1	0	1	Isoflurane	1	2	0	1	Unspecified "analgesia" for at least 24 hours	1	0	0	0	0	N/A	0	0	1	1	PlosONE	164	3.534	1	1	1	2
9.1	Rat Transplant - 2014-15	Yong-Gang	2014	doi: 10.1016/j.ejphar.2014.01.055	Rat	0	1	1	Ether	1	0	1	N/A	N/A	N/A	N/A	N/A	0	N/A	0	0	0	N/A	N/A	N/A	European Journal of Pharmacology	58	2.684	0	1	2	1
9.1	Rat Transplant - 2014-15	Niu	2014	doi: 10.1111/cei.12283	Rat	0	1	1	Ether	1	0	1	N/A	N/A	N/A	N/A	N/A	0	N/A	0	0	0	N/A	N/A	N/A	Clinical and Experimental Immunology	45	3.278	1	1	1	0
9.1	Rat Transplant - 2014-15	Kagayama	2014	doi: 10.1097/TP.0000000000000025	Rat	0	1	1	Ether	1	0	1	N/A	N/A	N/A	N/A	N/A	0	N/A	0	0	0	N/A	N/A	N/A	Transplantation	180	3.535	0	1	1	1
9.1	Rat Transplant - 2014-15	Zhuang	2014	doi: 10.1007/s11033-014-3204-8	Rat	0	0	N/A	N/A	N/A	N/A	0	N/A	N/A	N/A	N/A	N/A	N/A	N/A	N/A	N/A	N/A	N/A	N/A	N/A	Molecular Biology Reports	131	1.958	0	0	N/A	N/A
9.1	Rat Transplant - 2014-15	Wang	2014	doi: 10.1016/j.transproceed.2013.06.019	Rat	0	0	N/A	N/A	N/A	N/A	0	N/A	N/A	N/A	N/A	N/A	N/A	N/A	N/A	N/A	N/A	N/A	N/A	N/A	Transplantation Proceedings	182	0.984	0	0	N/A	N/A
9.1	Rat Transplant - 2014-15	Nakano	2013	doi: 10.1155/2013/413928	Rat	0	1	1	Ether	1	0	1	N/A	N/A	N/A	N/A	N/A	0	N/A	0	0	0	N/A	N/A	N/A	Journal of Immunology Research [ formerly Clinical and Developmental Immunology	91	2.934	0	0	N/A	N/A
9.1	Rat Transplant - 2014-15	Cao	2013	doi: 10.1371/journal.pone.0082949	Rat	0	0	N/A	N/A	N/A	N/A	0	N/A	N/A	N/A	N/A	N/A	N/A	N/A	N/A	N/A	N/A	N/A	N/A	N/A	PlosONE	164	3.534	1	0	N/A	N/A
9.1	Rat Transplant - 2014-15	Daniel	2013	doi: 10.1371/journal.pone.0083846	Rat	0	0	N/A	N/A	N/A	N/A	0	N/A	N/A	N/A	N/A	N/A	N/A	N/A	N/A	N/A	N/A	N/A	N/A	N/A	PlosONE	164	3.534	1	0	N/A	N/A
9.1	Rat Transplant - 2014-15	Cheng	2014	doi: 10.1097/SLA.0000000000000427	Rat	0	0	N/A	N/A	N/A	N/A	0	N/A	N/A	N/A	N/A	N/A	N/A	N/A	N/A	N/A	N/A	N/A	N/A	N/A	Annals of Surgery	10	7.188	0	0	N/A	N/A
9.1	Rat Transplant - 2014-15	Kraaij	2014	doi: 10.1016/j.trim.2013.12.001	Rat	0	1	0	1	Isoflurane-Burpenorphine	1	2	0	1	Pre-op Buprenorphine; not repeated	1	0	0	0	N/A	N/A	1	N/A	0	2	Transplant Immunology	179	1.832	0	0	N/A	N/A
9.1	Rat Transplant - 2014-15	Lu	2014	doi: 10.1016/j.jss.2013.11.1080	Rat	0	1	1	Ether	1	0	1	N/A	N/A	N/A	N/A	N/A	0		0	0	0	N/A	N/A	N/A	Journal of Surgical Research	114	2.121	0	1	1	1
9.1	Rat Transplant - 2014-15	Hoeger	2013	doi: 10.1093/ndt/gft451	Rat	0	0	N/A	N/A	N/A	N/A	0	N/A	N/A	N/A	N/A	N/A	N/A	N/A	N/A	N/A	N/A	N/A	N/A	N/A	Nephrology Dialysis Transplantation	138	3.488	0	0	N/A	N/A
9.1	Rat Transplant - 2014-15	Feng	2013	doi: 10.1016/j.transproceed.2013.06.017	Rat	0	0	N/A	N/A	N/A	N/A	0	N/A	N/A	N/A	N/A	N/A	N/A	N/A	N/A	N/A	N/A	N/A	N/A	N/A	Transplantation Proceedings	182	0.984	0	0	N/A	N/A
9.1	Rat Transplant - 2014-15	Yoichi	2014	doi: 10.1371/journal.pone.0082949	Rat	0	1	1	1	Isoflurane	0	1	N/A	N/A	N/A	N/A	N/A	0		0	N/A	0	N/A	N/A	N/A	Transplantation Internaltionall	181	3.12	0	1	1	0
10	Rat Neuropathy	Yamanka	2011	doi: 10.1002/cne.22588	Rat	0	1	0	1	Pentobarbital	0	1	N/A	N/A	N/A	N/A	N/A	N/A	N/A	0	0	0	N/A	N/A	N/A	Journal of Comparative Neurology - JCN	87	3.508	0	0	N/A	N/A
10	Rat Neuropathy	Ren, Liu et al	2011	doi: 10.1038/npp.2010.236	Rat	0	0	N/A	N/A	N/A	N/A	0	N/A	N/A	N/A	N/A	N/A	N/A	N/A	N/A	N/A	N/A	N/A	N/A	N/A	Neuropsychopharmacology	146	3.508	0	0	N/A	N/A
10	Rat Neuropathy	Sarkis	2011	doi: 10.1016/j.expneurol.2010.12.004	Rat	0	1	0	1	Ketamine-Xylazine	0	1	N/A	N/A	N/A	N/A	N/A	N/A	N/A	0	0	1	N/A	N/A	1	Experimental Neurology	61	7.833	0	0	N/A	N/A
10	Rat Neuropathy	Cirillo	2011	http://dx.doi.org/10.1016/j.nbd.2010.11.012	Rat	0	1	0	1	Tiletamine	0	1	N/A	N/A	N/A	N/A	N/A	N/A	N/A	0	0	1	N/A	N/A	1	Neurobiology of Disease	140	5.202	0	1	2	0
10	Rat Neuropathy	Al-amin	2011	http://dx.doi.org/10.1016/j.expneurol.2010.11.005	Rat	0	1	0	1	Ketamine-Xylazine	0	1	N/A	N/A	N/A	N/A	N/A	N/A	N/A	0	0	1	N/A	N/A	1	Experimental Neurology	61	4.617	0	0	N/A	N/A
10	Rat Neuropathy	Zhou	2011	doi: 10.1016/j.bbi.2010.09.025	Rat	0	1	0	1	Pentobarbital	0	1	N/A	N/A	N/A	N/A	N/A	N/A	N/A	0	0	0	N/A	N/A	N/A	Brain, Behavior and Immunity	24	6.128	0	1	2	0
10	Rat Neuropathy	Folkesson	2011	doi: 10.1007/s00702-010-0494-4	Rat	0	1	0	1	Fentanyl-Fluanisone-Midazolam	0	1	N/A	N/A	N/A	N/A	N/A	N/A	N/A	0	0	1	N/A	N/A	1	Journal of Neural Transmission	96	2.871	0	0	N/A	N/A
10	Rat Neuropathy	Geranton	2010	doi: 10.1186/1744-8069-6-54	Rat	0	1	0	1	Isoflurane	0	1	N/A	N/A	N/A	N/A	N/A	N/A	N/A	0	0	0	N/A	N/A	N/A	Molecular Pain	135	3.53	1	1	1	0
10	Rat Neuropathy	Hossaini	2010	doi: 10.1016/j.pain.2010.07.023	Rat	0	1	0	1	Halothane	0	1	N/A	N/A	N/A	N/A	N/A	N/A	N/A	0	0	0	N/A	N/A	N/A	Pain	156	5.836	0	1	1	1
10	Rat Neuropathy	Martins	2010	doi: 10.1016/j.pain.2010.06.027	Rat	0	1	0	1	Ketamine-Xylazine	0	1	N/A	N/A	N/A	N/A	N/A	N/A	N/A	0	0	1	N/A	N/A	1	Pain	156	5.836	0	1	1	0
10	Rat Neuropathy	Bourbia	2010	doi: 10.1016/j.jpain.2010.05.004	Rat	0	1	0	1	Pentobarbital	0	1	N/A	N/A	N/A	N/A	N/A	N/A	N/A	0	0	0	N/A	N/A	N/A	Journal of Pain	111	4.216	1	1	2	0
10	Rat Neuropathy	Dang	2010	doi: 10.1016/j.neuroscience.2010.06.050	Rat	0	1	0	1	Pentobarbital	0	1	N/A	N/A	N/A	N/A	N/A	N/A	N/A	0	0	0	N/A	N/A	N/A	Neuroscience	148	3.327	0	1	2	0
10	Rat Neuropathy	Gosselin	2010	doi: 10.1016/j.neulet.2010.06.023	Rat	0	1	0	1	Isoflurane	0	1	N/A	N/A	N/A	N/A	N/A	N/A	N/A	0	0	0	N/A	N/A	N/A	Neuroscience Letters	149	2.055	0	1	1	0
10	Rat Neuropathy	Zhang	2010	doi: 10.1007/s10571-010-9517-9	Rat	0	1	0	1	Pentothal	0	1	N/A	N/A	N/A	N/A	N/A	N/A	N/A	0	0	0	N/A	N/A	N/A	Cellular and Molecular Neurobiology	37	2.201	0	1	1	0
10	Rat Neuropathy	Corder	2010	doi: 10.1016/j.jpain.2009.09.008	Rat	0	1	0	1	Isoflurane	0	1	N/A	N/A	N/A	N/A	N/A	N/A	N/A	0	0	0	N/A	N/A	N/A	Journal of Pain	111	4.216	1	1	2	0
10	Rat Neuropathy	Mirzaei	2010	doi: 10.1038/sc.2010.21	Rat	0	1	0	1	Halothane	0	1	N/A	N/A	N/A	N/A	N/A	N/A	N/A	0	0	0	N/A	N/A	N/A	Spinall Cord	172	1.699	0	1	2	1
10	Rat Neuropathy	Saade	2010	doi: 10.1016/j.pain.2010.01.014	Rat	0	1	0	1	Halothane	0	1	N/A	N/A	N/A	N/A	N/A	N/A	N/A	0	0	0	N/A	N/A	N/A	Pain	156	5.836	0	1	1	0
10	Rat Neuropathy	An	2010	doi: 10.1016/j.ejpain.2009.10.015	Rat	0	1	0	1	Pentobarbital	0	1	N/A	N/A	N/A	N/A	N/A	N/A	N/A	0	0	0	N/A	N/A	N/A	European Journal of Pain	57	3.218	0	1	1	0
10	Rat Neuropathy	Vega-Avelaira	2009	doi: 10.1186/1744-8069-5-70	Rat	0	1	0	1	Halothane	0	1	N/A	N/A	N/A	N/A	N/A	N/A	N/A	0	0	0	N/A	N/A	N/A	Molecular Pain	135	3.53	1	1	1	0
10	Rat Neuropathy	Costigan	2009	doi: 10.1523/JNEUROSCI.4569-09.2009	Rat	0	1	0	1	Isoflurane	0	1	N/A	N/A	N/A	N/A	N/A	N/A	N/A	0	0	0	N/A	N/A	N/A	Journal of Neuroscience	103	6.747	0	1	1	0
10	Rat Neuropathy	Okubo	2010	doi: 10.1002/glia.20948	Rat	0	1	0	1	Pentobarbital	0	1	N/A	N/A	N/A	N/A	N/A	N/A	N/A	0	0	0	N/A	N/A	N/A	Glia	68	5.466	0	1	1	0
10	Rat Neuropathy	Intondi	2010	doi: 10.1016/j.neuroscience.2009.10.052	Rat	0	1	0	1	Isoflurane	0	1	N/A	N/A	N/A	N/A	N/A	N/A	N/A	0	0	0	N/A	N/A	N/A	Neuroscience	148	3.327	0	1	1	0
10	Rat Neuropathy	Howorth	2009	doi: 10.1523/JNEUROSCI.1699-09.2009	Rat	0	1	0	1	Ketamine-Xylazine	0	1	N/A	N/A	N/A	N/A	N/A	N/A	N/A	0	0	1	N/A	N/A	1	Journal of Neuroscience	103	6.747	0	1	1	0
10	Rat Neuropathy	Gould	2009	doi: 10.1097/FBP.0b013e3283323c90	Rat	0	1	0	1	Isoflurane	0	1	N/A	N/A	N/A	N/A	N/A	N/A	N/A	0	0	0	N/A	N/A	N/A	Behavioural Pharmacology	15	2.194	0	0	N/A	N/A
10	Rat Neuropathy	Mao	2010	doi: 10.1016/j.brainresbull.2009.09.006	Rat	0	1	0	1	Pentobarbital	0	1	N/A	N/A	N/A	N/A	N/A	N/A	N/A	0	0	0	N/A	N/A	N/A	Brain Research Bulletin	25	2.974	0	1	1	0
10.1	Rat Neuropathy - 2014-15	Lee	2015	doi: 10.1523/JNEUROSCI.3494-14.2015	Rat	0	1	0	1	Isoflurane	0	1	N/A	N/A	N/A	N/A	N/A	N/A	N/A	0	N/A	0	N/A	N/A	N/A	Journal of Neuroscience	103	6.747	0	1	2	0
10.1	Rat Neuropathy - 2014-15	Xie	2015	doi: 10.1186/s12871-015-0021-0	Rat	0	1	0	1	Pentobarbital	0	1	N/A	N/A	N/A	N/A	N/A	N/A	N/A	0	N/A	0	N/A	N/A	N/A	BMC Anesthesiology	21	1.33	1	1	1	0
10.1	Rat Neuropathy - 2014-15	Zhang	2015	doi: 10.1007/s11064-015-1599-9	Rat	0	0	N/A	N/A	N/A	N/A	0	N/A	N/A	N/A	N/A	N/A	N/A	N/A	N/A	N/A	N/A	N/A	N/A	N/A	Neurochemical Research	141	2.551	0	0	N/A	N/A
10.1	Rat Neuropathy - 2014-15	Higgins	2015	doi: 10.1016/j.bbr.2015.02.050	Rat	0	1	0	1	Ketamine-Xylazine	0	1	N/A	N/A	N/A	N/A	N/A	0	N/A	0	N/A	1	N/A	N/A	N/A	Behavioral Brain Research	14	3.391	0	1	2	0
10.1	Rat Neuropathy - 2014-15	Gallo	2015	doi: 10.1016/j.neures.2015.02.004	Rat	0	1	0	1	Halothane	0	1	N/A	N/A	N/A	N/A	N/A	N/A	N/A	0	N/A	0	N/A	N/A	N/A	Neuorscience Research	150	2.145	0	1	1	1
10.1	Rat Neuropathy - 2014-15	Tilly	2015	doi: 10.1111/ner.12280	Rat	0	1	0	1	Isoflurane-NO2	0	1	N/A	N/A	N/A	N/A	N/A	N/A	N/A	0	N/A	0	N/A	N/A	N/A	Neuormodulation	143	1.785	0	0	N/A	N/A
10.1	Rat Neuropathy - 2014-15	Wang	2015	doi: 10.1016/j.neuroscience.2015.01.059	Rat	0	1	0	1	Pentobarbital	0	1	N/A	N/A	N/A	N/A	N/A	N/A	N/A	0	N/A	0	N/A	N/A	N/A	Neuroscience	148	3.327	0	0	N/A	N/A
10.1	Rat Neuropathy - 2014-15	Shao	2015	doi: 10.1007/s11064-015-1521-5	Rat	0	1	0	1	Pentobarbital	0	1	N/A	N/A	N/A	N/A	N/A	N/A	N/A	0	N/A	0	N/A	N/A	N/A	Neurochemical Research	141	2.551	0	1	1	0
10.1	Rat Neuropathy - 2014-15	Lopez-Canul	2015	doi: 10.1097/01.j.pain.0000460311.71572.5f	Rat	0	1	0	1	Ketamine-Xylazine-Acepromazine	0	1	N/A	N/A	N/A	N/A	N/A	0	N/A	0	1	1	N/A	N/A	N/A	Pain	156	5.836	0	1	1	0
10.1	Rat Neuropathy - 2014-15	Griggs	2015	doi: 10.1097/01.j.pain.0000460333.79127.be.	Rat	0	1	0	1	Isoflurane	0	1	N/A	N/A	N/A	N/A	N/A	N/A	N/A	0	N/A	0	N/A	N/A	N/A	Pain	156	5.836	0	1	4	0
10.1	Rat Neuropathy - 2014-15	Hubbard	2015	doi: 10.1016/j.neuroimage.2014.12.024	Rat	0	1	0	1	Ketamine-Xylazine	1	2	0	1	Post-op Lidocaine 1x	0	0	0	0	N/A	N/A	1	0	0	2	NeuroImage	142	6.132	0	0	N/A	N/A
10.1	Rat Neuropathy - 2014-15	Avila-Martin	2015	doi: 10.1002/ejp.528	Rat	0	1	0	1	Isoflurane	0	1	N/A	N/A	N/A	N/A	N/A	N/A	N/A	0	N/A	0	N/A	N/A	N/A	European Journal of Pain	57	3.218	0	1	3	0
10.1	Rat Neuropathy - 2014-15	Wang	2014	doi: 10.12659/MSMBR.892615	Rat	0	1	0	1	Pentobarbital	0	1	N/A	N/A	N/A	N/A	N/A	N/A	N/A	0	N/A	0	N/A	N/A	N/A	Medical Science Monitor Basic Research	127	666	0	1	2	0
10.1	Rat Neuropathy - 2014-15	Le	2014	doi: 10.1097/ALN.0000000000000351	Rat	0	1	0	1	Isoflurane	0	1	N/A	N/A	N/A	N/A	N/A	N/A	N/A	0	N/A	0	N/A	N/A	N/A	Anesthesiology	8	6.168	0	1	1	0
10.1	Rat Neuropathy - 2014-15	Pan	2015	doi: 10.1002/jnr.23498	Rat	0	1	0	1	Isoflurane	0	1	N/A	N/A	N/A	N/A	N/A	N/A	N/A	0	N/A	0	N/A	N/A	N/A	Journal of Neuroscience Research	104	2.729	0	1	1	0
10.1	Rat Neuropathy - 2014-15	Wang	2014	PMCID: PMC4203206	Rat	0	1	0	1	Halothane	0	1	N/A	N/A	N/A	N/A	N/A	N/A	N/A	0	N/A	0	N/A	N/A	N/A	Internaltionall Journal of Clinical and Experimental Pathology	74	1.783	0	1	1	1
10.1	Rat Neuropathy - 2014-15	Lin	2014	doi: 10.1186/1744-8069-10-63	Rat	0	1	0	1	Pentobarbital	0	1	N/A	N/A	N/A	N/A	N/A	N/A	N/A	0	N/A	0	N/A	N/A	N/A	Molecular Pain	135	3.53	1	1	1	0
10.1	Rat Neuropathy - 2014-15	Norcini	2014	doi: 10.3389/fnins.2014.00266	Rat	0	1	0	1	Halothane	0	1	N/A	N/A	N/A	N/A	N/A	N/A	N/A	0	N/A	0	N/A	N/A	N/A	Frontiers in Neuroscience	64	666	0	1	1	1
10.1	Rat Neuropathy - 2014-15	Baliki	2014	doi: 10.1038/srep06186	Rat	0	1	0	1	Isoflurane - NO2	0	1	N/A	N/A	N/A	N/A	N/A	N/A	N/A	0	N/A	0	N/A	N/A	N/A	Scientific Reports	169	5.078	0	1	1	0
10.1	Rat Neuropathy - 2014-15	Pollema-Mays	2014	doi: 10.3389/fncel.2014.00217	Rat	0	1	0	1	Isoflurane - NO2	0	1	N/A	N/A	N/A	N/A	N/A	N/A	N/A	0	N/A	0	N/A	N/A	N/A	Frontiers in Cellular Neuroscience	62	4.2	0	1	1	0
10.1	Rat Neuropathy - 2014-15	Bravo	2014	doi: 10.1016/j.pain.2014.07.024	Rat	0	1	0	1	Chloral Hydrate	1	2	0	1	Post-op Ketoprofen x 2 days	1	0	0	0	0	N/A	0	0	1	2	Pain	156	5.836	0	1	1	0
10.1	Rat Neuropathy - 2014-15	Leite-Almeida	2014	doi: 10.1186/1744-8069-10-41	Rat	0	1	0	1	Ketamine-Medetomidine	0	1	N/A	N/A	N/A	N/A	N/A	0	N/A	0	1	1	N/A	N/A	N/A	Molecular Pain	135	3.53	1	1	2	1
10.1	Rat Neuropathy - 2014-15	Kim	2014	doi: 10.3390/molecules19067669	Rat	0	1	0	1	Isoflurane	0	1	N/A	N/A	N/A	N/A	N/A	N/A	N/A	0	N/A	0	N/A	N/A	N/A	Molecules	137	2.095	1	1	1	0
10.1	Rat Neuropathy - 2014-15	Ding	2014	PMCID: PMC4158936	Rat	0	1	0	1	Chloral Hydrate	0	1	N/A	N/A	N/A	N/A	N/A	N/A	N/A	0	N/A	0	N/A	N/A	N/A	Pain Research and Manalgement	157	2.087	0	1	1	0
10.1	Rat Neuropathy - 2014-15	Wu	2014	doi: 10.1016/j.bbrc.2014.05.025	Rat	0	1	0	1	Chloral Hydrate	0	1	N/A	N/A	N/A	N/A	N/A	N/A	N/A	0	N/A	0	N/A	N/A	N/A	Biochemical and Biophysical Research Communications	16	2.281	0	1	1	0
